# Supplementary material for: Pet-Human Gut Microbiome Host Classifier Using Data from Different Studies
Source: Microorganisms. 2020 Oct 15;8(10):1591. doi: 10.3390/microorganisms8101591 (PMC7602744; doi:10.3390/microorganisms8101591)
Supplement: Supplementary file 1 [file microorganisms-08-01591-s001.zip]

Archive with 35 entries (32 files):
- supplements/
- supplements/.DS_Store
- __MACOSX/
- __MACOSX/supplements/
- __MACOSX/supplements/._.DS_Store
- supplements/TableS6.xlsx
- __MACOSX/supplements/._TableS6.xlsx
- supplements/TableS1.xlsx
- __MACOSX/supplements/._TableS1.xlsx
- supplements/TableS3.xlsx
- __MACOSX/supplements/._TableS3.xlsx
- supplements/TableS2.xlsx
- __MACOSX/supplements/._TableS2.xlsx
- supplements/FigureS2D.pdf
- __MACOSX/supplements/._FigureS2D.pdf
- supplements/TableS5.xlsx
- __MACOSX/supplements/._TableS5.xlsx
- supplements/FigureS3.pdf
- __MACOSX/supplements/._FigureS3.pdf
- supplements/FigureS1.pdf
- __MACOSX/supplements/._FigureS1.pdf
- supplements/FigureS2B.pdf
- __MACOSX/supplements/._FigureS2B.pdf
- supplements/FigureS4.pdf
- __MACOSX/supplements/._FigureS4.pdf
- supplements/FigureS5.pdf
- __MACOSX/supplements/._FigureS5.pdf
- supplements/FigureS2C.pdf
- __MACOSX/supplements/._FigureS2C.pdf
- supplements/FigureS2A.pdf
- __MACOSX/supplements/._FigureS2A.pdf
- supplements/TextS1.pdf
- __MACOSX/supplements/._TextS1.pdf
- supplements/TableS4.xlsx
- __MACOSX/supplements/._TableS4.xlsx
