# Supplementary material for: Pet-Human Gut Microbiome Host Classifier Using Data from Different Studies
Source: Microorganisms. 2020 Oct 15;8(10):1591. doi: 10.3390/microorganisms8101591 (PMC7602744; doi:10.3390/microorganisms8101591)
Supplement: Supplementary file 1 [file microorganisms-08-01591-s001.zip › supplements/TableS6.xlsx]

## Sheet: catsNdogs_SupplementaryTable6.t
	Genus_ALL		Genus_ALL_CLR		Genus_MW-Holm		Genus_MW-Holm_CLR		Genus_MW-FDR		Genus_MW-FDR_CLR
	total dataset	healthy people dataset	total dataset	healthy people dataset	total dataset	healthy people dataset	total dataset	healthy people dataset	total dataset	healthy people dataset	total dataset	healthy people dataset
Accuracy	0.972 ± 0.011	0.982 ± 0.009	0.973 ± 0.012	0.994 ± 0.006	0.948 ± 0.011	0.998 ± 0.003	0.928 ± 0.014	0.955 ± 0.014	0.971 ± 0.010	0.988 ± 0.008	0.953 ± 0.014	0.981 ± 0.009
Precision	0.965 ± 0.017	0.966 ± 0.017	0.987 ± 0.012	0.988 ± 0.011	1.000 ± 0.002	1.000 ± 0.002	0.991 ± 0.009	0.992 ± 0.009	0.976 ± 0.015	0.977 ± 0.015	0.961 ± 0.018	0.963 ± 0.017
Recall	0.979 ± 0.014	1.000 ± 0.000	0.959 ± 0.018	1.000 ± 0.000	0.896 ± 0.023	0.996 ± 0.005	0.863 ± 0.026	0.917 ± 0.027	0.966 ± 0.016	1.000 ± 0.000	0.944 ± 0.020	1.000 ± 0.000
F1 score	0.972 ± 0.011	0.982 ± 0.009	0.973 ± 0.013	0.994 ± 0.006	0.945 ± 0.013	0.998 ± 0.003	0.923 ± 0.016	0.953 ± 0.016	0.971 ± 0.010	0.988 ± 0.008	0.952 ± 0.014	0.981 ± 0.009
