# Supplementary material for: Pet-Human Gut Microbiome Host Classifier Using Data from Different Studies
Source: Microorganisms. 2020 Oct 15;8(10):1591. doi: 10.3390/microorganisms8101591 (PMC7602744; doi:10.3390/microorganisms8101591)
Supplement: Supplementary file 1 [file microorganisms-08-01591-s001.zip › supplements/TableS1.xlsx]

## Sheet: catsNdogs_SupplementaryTable1.t
Taxon	Frequency in pet samples	Frequency in human samples	If stayed after filtering	Taxonomic level
Bacteria;Spirochaetes	0.00483092	0.0186916	False	Phylum
Bacteria;Deinococcus-Thermus	0.00563607	0	False	Phylum
Unassigned;Other	0.0821256	0.046729	False	Phylum
Bacteria;Synergistetes	0.0837359	0	False	Phylum
Bacteria;Cyanobacteria	0.0974235	0.0218069	False	Phylum
Bacteria;Epsilonbacteraeota	0.101449	0.489097	True	Phylum
Bacteria;Fusobacteria	0.123994	0.806854	True	Phylum
Bacteria;Lentisphaerae	0.188406	0	True	Phylum
Archaea;Euryarchaeota	0.271337	0.0218069	True	Phylum
Bacteria;Verrucomicrobia	0.652979	0.00934579	True	Phylum
Bacteria;Actinobacteria	0.94686	0.925234	True	Phylum
Bacteria;Other	0.977456	0.657321	True	Phylum
Bacteria;Proteobacteria	0.996779	0.993769	True	Phylum
Bacteria;Bacteroidetes	1	0.978193	True	Phylum
Bacteria;Firmicutes	1	1	True	Phylum
Bacteria;Spirochaetes;Spirochaetia	0.00161031	0	False	Class
Bacteria;Spirochaetes;Brachyspirae	0.00322061	0.0186916	False	Class
Bacteria;Deinococcus-Thermus;Deinococci	0.00563607	0	False	Class
Bacteria;Actinobacteria;Other	0.0128824	0.0186916	False	Class
Archaea;Euryarchaeota;Thermoplasmata	0.0346216	0.00311526	False	Class
Unassigned;Other;Other	0.0821256	0.046729	False	Class
Bacteria;Synergistetes;Synergistia	0.0837359	0	False	Class
Bacteria;Cyanobacteria;Oxyphotobacteria	0.0974235	0.0218069	False	Class
Bacteria;Proteobacteria;Other	0.0587762	0.165109	True	Class
Bacteria;Proteobacteria;Alphaproteobacteria	0.0853462	0.146417	True	Class
Bacteria;Epsilonbacteraeota;Campylobacteria	0.101449	0.489097	True	Class
Bacteria;Fusobacteria;Fusobacteriia	0.123994	0.806854	True	Class
Bacteria;Lentisphaerae;Lentisphaeria	0.188406	0	True	Class
Archaea;Euryarchaeota;Methanobacteria	0.260064	0.0218069	True	Class
Bacteria;Verrucomicrobia;Verrucomicrobiae	0.652979	0.00934579	True	Class
Bacteria;Proteobacteria;Deltaproteobacteria	0.758454	0.249221	True	Class
Bacteria;Actinobacteria;Coriobacteriia	0.784219	0.900312	True	Class
Bacteria;Firmicutes;Other	0.820451	0.641745	True	Class
Bacteria;Firmicutes;Bacilli	0.855072	0.894081	True	Class
Bacteria;Actinobacteria;Actinobacteria	0.864734	0.738318	True	Class
Bacteria;Firmicutes;Negativicutes	0.963768	0.866044	True	Class
Bacteria;Other;Other	0.977456	0.657321	True	Class
Bacteria;Proteobacteria;Gammaproteobacteria	0.987118	0.990654	True	Class
Bacteria;Firmicutes;Erysipelotrichia	0.988728	0.968847	True	Class
Bacteria;Bacteroidetes;Bacteroidia	1	0.978193	True	Class
Bacteria;Firmicutes;Clostridia	1	0.996885	True	Class
Bacteria;Proteobacteria;Alphaproteobacteria;Acetobacterales	0	0.00311526	False	Order
Bacteria;Actinobacteria;Actinobacteria;Micromonosporales	0.000805153	0	False	Order
Bacteria;Bacteroidetes;Bacteroidia;Cytophagales	0.000805153	0	False	Order
Bacteria;Proteobacteria;Gammaproteobacteria;Oceanospirillales	0.000805153	0	False	Order
Bacteria;Proteobacteria;Gammaproteobacteria;Cardiobacteriales	0.000805153	0.00311526	False	Order
Bacteria;Spirochaetes;Spirochaetia;Spirochaetales	0.00161031	0	False	Order
Bacteria;Bacteroidetes;Bacteroidia;Chitinophagales	0.00161031	0.0218069	False	Order
Bacteria;Actinobacteria;Actinobacteria;Frankiales	0.00241546	0	False	Order
Bacteria;Spirochaetes;Brachyspirae;Brachyspirales	0.00322061	0.0186916	False	Order
Bacteria;Actinobacteria;Actinobacteria;Propionibacteriales	0.00483092	0.0249221	False	Order
Bacteria;Deinococcus-Thermus;Deinococci;Deinococcales	0.00563607	0	False	Order
Bacteria;Proteobacteria;Alphaproteobacteria;Rhodobacterales	0.00563607	0.00623053	False	Order
Bacteria;Proteobacteria;Alphaproteobacteria;Other	0.00805153	0.0498442	False	Order
Bacteria;Actinobacteria;Other;Other	0.0128824	0.0186916	False	Order
Bacteria;Actinobacteria;Actinobacteria;Streptomycetales	0.0152979	0.0124611	False	Order
Bacteria;Bacteroidetes;Bacteroidia;Sphingobacteriales	0.0161031	0.0311526	False	Order
Bacteria;Proteobacteria;Alphaproteobacteria;Caulobacterales	0.0249597	0.0996885	False	Order
Bacteria;Proteobacteria;Alphaproteobacteria;Sphingomonadales	0.0273752	0.0623053	False	Order
Archaea;Euryarchaeota;Thermoplasmata;Methanomassiliicoccales	0.0346216	0.00311526	False	Order
Bacteria;Bacteroidetes;Bacteroidia;Flavobacteriales	0.0458937	0.0124611	False	Order
Bacteria;Proteobacteria;Alphaproteobacteria;Rhizobiales	0.0483092	0.0716511	False	Order
Bacteria;Proteobacteria;Gammaproteobacteria;Xanthomonadales	0.0652174	0.0934579	False	Order
Unassigned;Other;Other;Other	0.0821256	0.046729	False	Order
Bacteria;Synergistetes;Synergistia;Synergistales	0.0837359	0	False	Order
Bacteria;Cyanobacteria;Oxyphotobacteria;Chloroplast	0.0974235	0.0218069	False	Order
Bacteria;Firmicutes;Bacilli;Other	0.0144928	0.161994	True	Order
Bacteria;Actinobacteria;Actinobacteria;Other	0.020934	0.11838	True	Order
Bacteria;Proteobacteria;Gammaproteobacteria;Aeromonadales	0.02657	0.629283	True	Order
Bacteria;Proteobacteria;Other;Other	0.0587762	0.165109	True	Order
Bacteria;Proteobacteria;Gammaproteobacteria;Other	0.0652174	0.274143	True	Order
Bacteria;Epsilonbacteraeota;Campylobacteria;Campylobacterales	0.101449	0.489097	True	Order
Bacteria;Fusobacteria;Fusobacteriia;Fusobacteriales	0.123994	0.806854	True	Order
Bacteria;Actinobacteria;Actinobacteria;Micrococcales	0.144928	0.155763	True	Order
Bacteria;Lentisphaerae;Lentisphaeria;Victivallales	0.188406	0	True	Order
Bacteria;Actinobacteria;Actinobacteria;Actinomycetales	0.220612	0.249221	True	Order
Bacteria;Actinobacteria;Actinobacteria;Corynebacteriales	0.240741	0.190031	True	Order
Archaea;Euryarchaeota;Methanobacteria;Methanobacteriales	0.260064	0.0218069	True	Order
Bacteria;Bacteroidetes;Bacteroidia;Other	0.279388	0.252336	True	Order
Bacteria;Proteobacteria;Gammaproteobacteria;Pseudomonadales	0.301932	0.0841121	True	Order
Bacteria;Proteobacteria;Gammaproteobacteria;Pasteurellales	0.381643	0.046729	True	Order
Bacteria;Firmicutes;Bacilli;Bacillales	0.392915	0.23676	True	Order
Bacteria;Verrucomicrobia;Verrucomicrobiae;Verrucomicrobiales	0.652979	0.00934579	True	Order
Bacteria;Proteobacteria;Deltaproteobacteria;Desulfovibrionales	0.758454	0.249221	True	Order
Bacteria;Actinobacteria;Actinobacteria;Bifidobacteriales	0.759259	0.638629	True	Order
Bacteria;Actinobacteria;Coriobacteriia;Coriobacteriales	0.784219	0.900312	True	Order
Bacteria;Firmicutes;Bacilli;Lactobacillales	0.78744	0.884735	True	Order
Bacteria;Proteobacteria;Gammaproteobacteria;Betaproteobacteriales	0.816425	0.794393	True	Order
Bacteria;Firmicutes;Other;Other	0.820451	0.641745	True	Order
Bacteria;Proteobacteria;Gammaproteobacteria;Enterobacteriales	0.876006	0.691589	True	Order
Bacteria;Firmicutes;Negativicutes;Selenomonadales	0.963768	0.866044	True	Order
Bacteria;Other;Other;Other	0.977456	0.657321	True	Order
Bacteria;Firmicutes;Erysipelotrichia;Erysipelotrichales	0.988728	0.968847	True	Order
Bacteria;Bacteroidetes;Bacteroidia;Bacteroidales	0.999195	0.953271	True	Order
Bacteria;Firmicutes;Clostridia;Clostridiales	1	0.996885	True	Order
Bacteria;Proteobacteria;Alphaproteobacteria;Acetobacterales;Acetobacteraceae	0	0.00311526	False	Family
Bacteria;Proteobacteria;Gammaproteobacteria;Pseudomonadales;Other	0	0.0124611	False	Family
Bacteria;Actinobacteria;Actinobacteria;Micrococcales;Bogoriellaceae	0	0.0186916	False	Family
Bacteria;Epsilonbacteraeota;Campylobacteria;Campylobacterales;Other	0	0.0218069	False	Family
Bacteria;Proteobacteria;Alphaproteobacteria;Rhizobiales;Other	0	0.0249221	False	Family
Bacteria;Proteobacteria;Gammaproteobacteria;Aeromonadales;Other	0	0.0311526	False	Family
Bacteria;Actinobacteria;Actinobacteria;Micrococcales;Sanguibacteraceae	0	0.0342679	False	Family
Bacteria;Actinobacteria;Actinobacteria;Micromonosporales;Micromonosporaceae	0.000805153	0	False	Family
Bacteria;Bacteroidetes;Bacteroidia;Cytophagales;Hymenobacteraceae	0.000805153	0	False	Family
Bacteria;Proteobacteria;Gammaproteobacteria;Oceanospirillales;Halomonadaceae	0.000805153	0	False	Family
Bacteria;Proteobacteria;Gammaproteobacteria;Cardiobacteriales;Cardiobacteriaceae	0.000805153	0.00311526	False	Family
Bacteria;Firmicutes;Bacilli;Bacillales;Family_XII	0.000805153	0.00623053	False	Family
Bacteria;Actinobacteria;Actinobacteria;Micrococcales;Intrasporangiaceae	0.000805153	0.00934579	False	Family
Bacteria;Spirochaetes;Spirochaetia;Spirochaetales;Spirochaetaceae	0.00161031	0	False	Family
Bacteria;Actinobacteria;Actinobacteria;Propionibacteriales;Propionibacteriaceae	0.00161031	0.0124611	False	Family
Bacteria;Bacteroidetes;Bacteroidia;Chitinophagales;Chitinophagaceae	0.00161031	0.0218069	False	Family
Bacteria;Actinobacteria;Actinobacteria;Frankiales;Geodermatophilaceae	0.00241546	0	False	Family
Bacteria;Actinobacteria;Actinobacteria;Micrococcales;Cellulomonadaceae	0.00241546	0	False	Family
Bacteria;Epsilonbacteraeota;Campylobacteria;Campylobacterales;Arcobacteraceae	0.00241546	0	False	Family
Bacteria;Firmicutes;Bacilli;Bacillales;Listeriaceae	0.00241546	0	False	Family
Bacteria;Firmicutes;Negativicutes;Selenomonadales;Other	0.00241546	0.0124611	False	Family
Bacteria;Actinobacteria;Actinobacteria;Corynebacteriales;Dietziaceae	0.00241546	0.0218069	False	Family
Bacteria;Actinobacteria;Actinobacteria;Corynebacteriales;Other	0.00241546	0.0373832	False	Family
Bacteria;Actinobacteria;Actinobacteria;Corynebacteriales;Mycobacteriaceae	0.00322061	0	False	Family
Bacteria;Actinobacteria;Actinobacteria;Micrococcales;Dermacoccaceae	0.00322061	0	False	Family
Bacteria;Proteobacteria;Gammaproteobacteria;Betaproteobacteriales;Rhodocyclaceae	0.00322061	0.00311526	False	Family
Bacteria;Actinobacteria;Actinobacteria;Propionibacteriales;Nocardioidaceae	0.00322061	0.0124611	False	Family
Bacteria;Spirochaetes;Brachyspirae;Brachyspirales;Brachyspiraceae	0.00322061	0.0186916	False	Family
Bacteria;Proteobacteria;Gammaproteobacteria;Aeromonadales;Aeromonadaceae	0.00402576	0	False	Family
Bacteria;Proteobacteria;Alphaproteobacteria;Rhizobiales;Beijerinckiaceae	0.00402576	0.0124611	False	Family
Bacteria;Proteobacteria;Alphaproteobacteria;Rhizobiales;Xanthobacteraceae	0.00402576	0.0280374	False	Family
Bacteria;Firmicutes;Clostridia;Clostridiales;Peptococcaceae	0.00483092	0	False	Family
Bacteria;Deinococcus-Thermus;Deinococci;Deinococcales;Deinococcaceae	0.00563607	0	False	Family
Bacteria;Proteobacteria;Alphaproteobacteria;Rhodobacterales;Rhodobacteraceae	0.00563607	0.00623053	False	Family
Bacteria;Actinobacteria;Actinobacteria;Micrococcales;Promicromonosporaceae	0.00644122	0	False	Family
Bacteria;Firmicutes;Clostridia;Clostridiales;Clostridiaceae_2	0.00644122	0.00311526	False	Family
Archaea;Euryarchaeota;Thermoplasmata;Methanomassiliicoccales;Other	0.00724638	0	False	Family
Bacteria;Bacteroidetes;Bacteroidia;Bacteroidales;Dysgonomonadaceae	0.00724638	0	False	Family
Bacteria;Actinobacteria;Actinobacteria;Micrococcales;Dermabacteraceae	0.00724638	0.0342679	False	Family
Bacteria;Proteobacteria;Alphaproteobacteria;Other;Other	0.00805153	0.0498442	False	Family
Bacteria;Actinobacteria;Actinobacteria;Corynebacteriales;Nocardiaceae	0.00966184	0	False	Family
Bacteria;Bacteroidetes;Bacteroidia;Flavobacteriales;Flavobacteriaceae	0.00966184	0.00623053	False	Family
Bacteria;Actinobacteria;Actinobacteria;Micrococcales;Other	0.0112721	0.0872274	False	Family
Archaea;Euryarchaeota;Thermoplasmata;Methanomassiliicoccales;Methanomethylophilaceae	0.0120773	0.00311526	False	Family
Bacteria;Actinobacteria;Other;Other;Other	0.0128824	0.0186916	False	Family
Archaea;Euryarchaeota;Thermoplasmata;Methanomassiliicoccales;Methanomassiliicoccaceae	0.0152979	0	False	Family
Bacteria;Actinobacteria;Actinobacteria;Streptomycetales;Streptomycetaceae	0.0152979	0.0124611	False	Family
Bacteria;Firmicutes;Bacilli;Lactobacillales;Aerococcaceae	0.0161031	0.00623053	False	Family
Bacteria;Bacteroidetes;Bacteroidia;Sphingobacteriales;Sphingobacteriaceae	0.0161031	0.0311526	False	Family
Bacteria;Actinobacteria;Actinobacteria;Micrococcales;Microbacteriaceae	0.0201288	0.0747664	False	Family
Bacteria;Firmicutes;Bacilli;Lactobacillales;Carnobacteriaceae	0.0233494	0.00623053	False	Family
Bacteria;Proteobacteria;Gammaproteobacteria;Betaproteobacteriales;Neisseriaceae	0.0233494	0.00934579	False	Family
Bacteria;Actinobacteria;Actinobacteria;Micrococcales;Brevibacteriaceae	0.0233494	0.0311526	False	Family
Bacteria;Fusobacteria;Fusobacteriia;Fusobacteriales;Leptotrichiaceae	0.0249597	0.00311526	False	Family
Bacteria;Proteobacteria;Alphaproteobacteria;Caulobacterales;Caulobacteraceae	0.0249597	0.0996885	False	Family
Bacteria;Proteobacteria;Alphaproteobacteria;Sphingomonadales;Sphingomonadaceae	0.0273752	0.0623053	False	Family
Bacteria;Firmicutes;Bacilli;Bacillales;Paenibacillaceae	0.0322061	0.0155763	False	Family
Bacteria;Firmicutes;Bacilli;Bacillales;Planococcaceae	0.0386473	0.0965732	False	Family
Bacteria;Bacteroidetes;Bacteroidia;Flavobacteriales;Weeksellaceae	0.041868	0.00623053	False	Family
Bacteria;Firmicutes;Bacilli;Bacillales;Family_XI	0.041868	0.00623053	False	Family
Bacteria;Proteobacteria;Alphaproteobacteria;Rhizobiales;Rhizobiaceae	0.0434783	0.0186916	False	Family
Bacteria;Firmicutes;Bacilli;Lactobacillales;Leuconostocaceae	0.0571659	0.0404984	False	Family
Bacteria;Proteobacteria;Gammaproteobacteria;Xanthomonadales;Xanthomonadaceae	0.0652174	0.0934579	False	Family
Unassigned;Other;Other;Other;Other	0.0821256	0.046729	False	Family
Bacteria;Synergistetes;Synergistia;Synergistales;Synergistaceae	0.0837359	0	False	Family
Bacteria;Proteobacteria;Gammaproteobacteria;Pseudomonadales;Moraxellaceae	0.0958132	0.0498442	False	Family
Bacteria;Cyanobacteria;Oxyphotobacteria;Chloroplast;Gossypium_tomentosum	0.0974235	0.0218069	False	Family
Bacteria;Proteobacteria;Gammaproteobacteria;Betaproteobacteriales;Other	0.099839	0.0872274	False	Family
Bacteria;Firmicutes;Bacilli;Other;Other	0.0144928	0.161994	True	Family
Bacteria;Epsilonbacteraeota;Campylobacteria;Campylobacterales;Helicobacteraceae	0.0152979	0.364486	True	Family
Bacteria;Actinobacteria;Actinobacteria;Other;Other	0.020934	0.11838	True	Family
Bacteria;Proteobacteria;Gammaproteobacteria;Aeromonadales;Succinivibrionaceae	0.0233494	0.626168	True	Family
Bacteria;Firmicutes;Bacilli;Lactobacillales;Other	0.031401	0.214953	True	Family
Bacteria;Proteobacteria;Other;Other;Other	0.0587762	0.165109	True	Family
Bacteria;Proteobacteria;Gammaproteobacteria;Other;Other	0.0652174	0.274143	True	Family
Bacteria;Epsilonbacteraeota;Campylobacteria;Campylobacterales;Campylobacteraceae	0.0853462	0.299065	True	Family
Bacteria;Actinobacteria;Coriobacteriia;Coriobacteriales;Atopobiaceae	0.0925926	0.401869	True	Family
Bacteria;Actinobacteria;Actinobacteria;Micrococcales;Micrococcaceae	0.10306	0.0965732	True	Family
Bacteria;Fusobacteria;Fusobacteriia;Fusobacteriales;Fusobacteriaceae	0.108696	0.806854	True	Family
Bacteria;Firmicutes;Clostridia;Clostridiales;Eubacteriaceae	0.115137	0.140187	True	Family
Bacteria;Firmicutes;Bacilli;Bacillales;Staphylococcaceae	0.121578	0.146417	True	Family
Bacteria;Bacteroidetes;Bacteroidia;Bacteroidales;Porphyromonadaceae	0.126409	0.0186916	True	Family
Bacteria;Bacteroidetes;Bacteroidia;Bacteroidales;Muribaculaceae	0.127214	0.0342679	True	Family
Bacteria;Firmicutes;Bacilli;Bacillales;Bacillaceae	0.15781	0.0529595	True	Family
Bacteria;Firmicutes;Bacilli;Bacillales;Other	0.181159	0.109034	True	Family
Bacteria;Lentisphaerae;Lentisphaeria;Victivallales;Victivallaceae	0.188406	0	True	Family
Bacteria;Actinobacteria;Actinobacteria;Actinomycetales;Actinomycetaceae	0.220612	0.249221	True	Family
Bacteria;Actinobacteria;Actinobacteria;Corynebacteriales;Corynebacteriaceae	0.227858	0.186916	True	Family
Bacteria;Firmicutes;Bacilli;Lactobacillales;Enterococcaceae	0.244767	0.504673	True	Family
Bacteria;Firmicutes;Bacilli;Lactobacillales;Lactobacillaceae	0.254428	0.579439	True	Family
Archaea;Euryarchaeota;Methanobacteria;Methanobacteriales;Methanobacteriaceae	0.260064	0.0218069	True	Family
Bacteria;Firmicutes;Clostridia;Clostridiales;Family_XI	0.264895	0.0841121	True	Family
Bacteria;Firmicutes;Clostridia;Clostridiales;Christensenellaceae	0.272142	0.00623053	True	Family
Bacteria;Proteobacteria;Gammaproteobacteria;Pseudomonadales;Pseudomonadaceae	0.272142	0.0529595	True	Family
Bacteria;Actinobacteria;Coriobacteriia;Coriobacteriales;Other	0.279388	0.180685	True	Family
Bacteria;Bacteroidetes;Bacteroidia;Other;Other	0.279388	0.252336	True	Family
Bacteria;Proteobacteria;Gammaproteobacteria;Pasteurellales;Pasteurellaceae	0.381643	0.046729	True	Family
Bacteria;Firmicutes;Clostridia;Clostridiales;Family_XIII	0.438003	0.367601	True	Family
Bacteria;Actinobacteria;Coriobacteriia;Coriobacteriales;Eggerthellaceae	0.491948	0.601246	True	Family
Bacteria;Bacteroidetes;Bacteroidia;Bacteroidales;Other	0.512882	0.573209	True	Family
Bacteria;Actinobacteria;Coriobacteriia;Coriobacteriales;Coriobacteriaceae	0.531401	0.866044	True	Family
Bacteria;Bacteroidetes;Bacteroidia;Bacteroidales;Prevotellaceae	0.615942	0.82866	True	Family
Bacteria;Bacteroidetes;Bacteroidia;Bacteroidales;Barnesiellaceae	0.636876	0.0934579	True	Family
Bacteria;Verrucomicrobia;Verrucomicrobiae;Verrucomicrobiales;Akkermansiaceae	0.652979	0.00934579	True	Family
Bacteria;Firmicutes;Clostridia;Clostridiales;Clostridiaceae_1	0.667472	0.847352	True	Family
Bacteria;Firmicutes;Negativicutes;Selenomonadales;Acidaminococcaceae	0.672303	0.70405	True	Family
Bacteria;Firmicutes;Bacilli;Lactobacillales;Streptococcaceae	0.701288	0.647975	True	Family
Bacteria;Proteobacteria;Deltaproteobacteria;Desulfovibrionales;Desulfovibrionaceae	0.758454	0.249221	True	Family
Bacteria;Actinobacteria;Actinobacteria;Bifidobacteriales;Bifidobacteriaceae	0.759259	0.638629	True	Family
Bacteria;Firmicutes;Clostridia;Clostridiales;Other	0.766506	0.778816	True	Family
Bacteria;Bacteroidetes;Bacteroidia;Bacteroidales;Marinifilaceae	0.768921	0.121495	True	Family
Bacteria;Firmicutes;Negativicutes;Selenomonadales;Veillonellaceae	0.791465	0.741433	True	Family
Bacteria;Proteobacteria;Gammaproteobacteria;Betaproteobacteriales;Burkholderiaceae	0.795491	0.775701	True	Family
Bacteria;Firmicutes;Clostridia;Clostridiales;Peptostreptococcaceae	0.816425	0.978193	True	Family
Bacteria;Firmicutes;Other;Other;Other	0.820451	0.641745	True	Family
Bacteria;Proteobacteria;Gammaproteobacteria;Enterobacteriales;Enterobacteriaceae	0.876006	0.691589	True	Family
Bacteria;Bacteroidetes;Bacteroidia;Bacteroidales;Tannerellaceae	0.916264	0.401869	True	Family
Bacteria;Bacteroidetes;Bacteroidia;Bacteroidales;Rikenellaceae	0.931562	0.196262	True	Family
Bacteria;Other;Other;Other;Other	0.977456	0.657321	True	Family
Bacteria;Firmicutes;Erysipelotrichia;Erysipelotrichales;Erysipelotrichaceae	0.988728	0.968847	True	Family
Bacteria;Firmicutes;Clostridia;Clostridiales;Ruminococcaceae	0.995169	0.928349	True	Family
Bacteria;Bacteroidetes;Bacteroidia;Bacteroidales;Bacteroidaceae	0.995974	0.88162	True	Family
Bacteria;Firmicutes;Clostridia;Clostridiales;Lachnospiraceae	1	0.993769	True	Family
Bacteria;Actinobacteria;Coriobacteriia;Coriobacteriales;Eggerthellaceae;Cryptobacterium	0	0.00311526	False	Genus
Bacteria;Bacteroidetes;Bacteroidia;Flavobacteriales;Flavobacteriaceae;Other	0	0.00311526	False	Genus
Bacteria;Proteobacteria;Alphaproteobacteria;Acetobacterales;Acetobacteraceae;Roseomonas	0	0.00311526	False	Genus
Bacteria;Proteobacteria;Gammaproteobacteria;Enterobacteriales;Enterobacteriaceae;Plesiomonas	0	0.00311526	False	Genus
Bacteria;Actinobacteria;Actinobacteria;Propionibacteriales;Propionibacteriaceae;Cutibacterium	0	0.0124611	False	Genus
Bacteria;Proteobacteria;Gammaproteobacteria;Betaproteobacteriales;Burkholderiaceae;Limnobacter	0	0.0124611	False	Genus
Bacteria;Proteobacteria;Gammaproteobacteria;Pseudomonadales;Other;Other	0	0.0124611	False	Genus
Bacteria;Actinobacteria;Actinobacteria;Micrococcales;Bogoriellaceae;Georgenia	0	0.0186916	False	Genus
Bacteria;Actinobacteria;Coriobacteriia;Coriobacteriales;Coriobacteriaceae;Enorma	0	0.0186916	False	Genus
Bacteria;Epsilonbacteraeota;Campylobacteria;Campylobacterales;Other;Other	0	0.0218069	False	Genus
Bacteria;Proteobacteria;Alphaproteobacteria;Rhizobiales;Other;Other	0	0.0249221	False	Genus
Bacteria;Proteobacteria;Gammaproteobacteria;Xanthomonadales;Xanthomonadaceae;Luteimonas	0	0.0280374	False	Genus
Bacteria;Proteobacteria;Gammaproteobacteria;Aeromonadales;Other;Other	0	0.0311526	False	Genus
Bacteria;Actinobacteria;Actinobacteria;Micrococcales;Sanguibacteraceae;Sanguibacter	0	0.0342679	False	Genus
Bacteria;Firmicutes;Clostridia;Clostridiales;Family_XI;Tissierella	0	0.0404984	False	Genus
Bacteria;Firmicutes;Bacilli;Lactobacillales;Enterococcaceae;Other	0	0.046729	False	Genus
Bacteria;Firmicutes;Bacilli;Bacillales;Planococcaceae;Domibacillus	0	0.0529595	False	Genus
Archaea;Euryarchaeota;Methanobacteria;Methanobacteriales;Methanobacteriaceae;Other	0.000805153	0	False	Genus
Bacteria;Actinobacteria;Actinobacteria;Micromonosporales;Micromonosporaceae;Micromonospora	0.000805153	0	False	Genus
Bacteria;Actinobacteria;Actinobacteria;Propionibacteriales;Nocardioidaceae;Other	0.000805153	0	False	Genus
Bacteria;Bacteroidetes;Bacteroidia;Bacteroidales;Tannerellaceae;Tannerella	0.000805153	0	False	Genus
Bacteria;Bacteroidetes;Bacteroidia;Cytophagales;Hymenobacteraceae;Hymenobacter	0.000805153	0	False	Genus
Bacteria;Bacteroidetes;Bacteroidia;Flavobacteriales;Weeksellaceae;Empedobacter	0.000805153	0	False	Genus
Bacteria;Firmicutes;Bacilli;Bacillales;Planococcaceae;Planococcus	0.000805153	0	False	Genus
Bacteria;Firmicutes;Bacilli;Lactobacillales;Carnobacteriaceae;Alloiococcus	0.000805153	0	False	Genus
Bacteria;Firmicutes;Clostridia;Clostridiales;Clostridiaceae_1;Clostridium_sensu_stricto_5	0.000805153	0	False	Genus
Bacteria;Firmicutes;Clostridia;Clostridiales;Lachnospiraceae;Butyrivibrio_2	0.000805153	0	False	Genus
Bacteria;Firmicutes;Erysipelotrichia;Erysipelotrichales;Erysipelotrichaceae;[Anaerorhabdus]_furcosa_group	0.000805153	0	False	Genus
Bacteria;Proteobacteria;Alphaproteobacteria;Caulobacterales;Caulobacteraceae;Phenylobacterium	0.000805153	0	False	Genus
Bacteria;Proteobacteria;Gammaproteobacteria;Betaproteobacteriales;Burkholderiaceae;Brachymonas	0.000805153	0	False	Genus
Bacteria;Proteobacteria;Gammaproteobacteria;Betaproteobacteriales;Burkholderiaceae;Burkholderia-Caballeronia-Paraburkholderia	0.000805153	0	False	Genus
Bacteria;Proteobacteria;Gammaproteobacteria;Betaproteobacteriales;Burkholderiaceae;Curvibacter	0.000805153	0	False	Genus
Bacteria;Proteobacteria;Gammaproteobacteria;Enterobacteriales;Enterobacteriaceae;Franconibacter	0.000805153	0	False	Genus
Bacteria;Proteobacteria;Gammaproteobacteria;Enterobacteriales;Enterobacteriaceae;Pantoea	0.000805153	0	False	Genus
Bacteria;Proteobacteria;Gammaproteobacteria;Oceanospirillales;Halomonadaceae;Halomonas	0.000805153	0	False	Genus
Bacteria;Proteobacteria;Gammaproteobacteria;Pseudomonadales;Moraxellaceae;Other	0.000805153	0	False	Genus
Bacteria;Actinobacteria;Actinobacteria;Micrococcales;Dermabacteraceae;Other	0.000805153	0.00311526	False	Genus
Bacteria;Actinobacteria;Actinobacteria;Micrococcales;Micrococcaceae;Arthrobacter	0.000805153	0.00311526	False	Genus
Bacteria;Proteobacteria;Gammaproteobacteria;Betaproteobacteriales;Neisseriaceae;Eikenella	0.000805153	0.00311526	False	Genus
Bacteria;Proteobacteria;Gammaproteobacteria;Cardiobacteriales;Cardiobacteriaceae;Cardiobacterium	0.000805153	0.00311526	False	Genus
Bacteria;Actinobacteria;Actinobacteria;Actinomycetales;Actinomycetaceae;Trueperella	0.000805153	0.00623053	False	Genus
Bacteria;Firmicutes;Bacilli;Bacillales;Family_XII;Exiguobacterium	0.000805153	0.00623053	False	Genus
Bacteria;Actinobacteria;Actinobacteria;Micrococcales;Intrasporangiaceae;Janibacter	0.000805153	0.00934579	False	Genus
Bacteria;Firmicutes;Bacilli;Bacillales;Planococcaceae;Sporosarcina	0.000805153	0.046729	False	Genus
Bacteria;Actinobacteria;Actinobacteria;Propionibacteriales;Propionibacteriaceae;Propionibacterium	0.00161031	0	False	Genus
Bacteria;Bacteroidetes;Bacteroidia;Bacteroidales;Tannerellaceae;Other	0.00161031	0	False	Genus
Bacteria;Bacteroidetes;Bacteroidia;Sphingobacteriales;Sphingobacteriaceae;Other	0.00161031	0	False	Genus
Bacteria;Firmicutes;Negativicutes;Selenomonadales;Veillonellaceae;Selenomonas_1	0.00161031	0	False	Genus
Bacteria;Proteobacteria;Alphaproteobacteria;Rhizobiales;Rhizobiaceae;Mesorhizobium	0.00161031	0	False	Genus
Bacteria;Proteobacteria;Gammaproteobacteria;Betaproteobacteriales;Burkholderiaceae;Bordetella	0.00161031	0	False	Genus
Bacteria;Proteobacteria;Gammaproteobacteria;Enterobacteriales;Enterobacteriaceae;Erwinia	0.00161031	0	False	Genus
Bacteria;Spirochaetes;Spirochaetia;Spirochaetales;Spirochaetaceae;Treponema_2	0.00161031	0	False	Genus
Bacteria;Actinobacteria;Coriobacteriia;Coriobacteriales;Atopobiaceae;Other	0.00161031	0.00311526	False	Genus
Bacteria;Proteobacteria;Alphaproteobacteria;Rhizobiales;Xanthobacteraceae;Other	0.00161031	0.0186916	False	Genus
Bacteria;Bacteroidetes;Bacteroidia;Chitinophagales;Chitinophagaceae;Sediminibacterium	0.00161031	0.0218069	False	Genus
Bacteria;Actinobacteria;Actinobacteria;Bifidobacteriales;Bifidobacteriaceae;Other	0.00161031	0.0249221	False	Genus
Bacteria;Actinobacteria;Coriobacteriia;Coriobacteriales;Coriobacteriaceae;Other	0.00161031	0.0747664	False	Genus
Bacteria;Actinobacteria;Actinobacteria;Frankiales;Geodermatophilaceae;Blastococcus	0.00241546	0	False	Genus
Bacteria;Actinobacteria;Actinobacteria;Micrococcales;Cellulomonadaceae;Cellulomonas	0.00241546	0	False	Genus
Bacteria;Bacteroidetes;Bacteroidia;Bacteroidales;Marinifilaceae;Other	0.00241546	0	False	Genus
Bacteria;Bacteroidetes;Bacteroidia;Bacteroidales;Prevotellaceae;Alloprevotella	0.00241546	0	False	Genus
Bacteria;Epsilonbacteraeota;Campylobacteria;Campylobacterales;Arcobacteraceae;Arcobacter	0.00241546	0	False	Genus
Bacteria;Firmicutes;Bacilli;Bacillales;Listeriaceae;Brochothrix	0.00241546	0	False	Genus
Bacteria;Proteobacteria;Alphaproteobacteria;Rhizobiales;Beijerinckiaceae;Other	0.00241546	0	False	Genus
Bacteria;Proteobacteria;Gammaproteobacteria;Betaproteobacteriales;Burkholderiaceae;Hydrogenophaga	0.00241546	0	False	Genus
Bacteria;Proteobacteria;Gammaproteobacteria;Betaproteobacteriales;Burkholderiaceae;Lautropia	0.00241546	0	False	Genus
Bacteria;Proteobacteria;Gammaproteobacteria;Enterobacteriales;Enterobacteriaceae;Salmonella	0.00241546	0	False	Genus
Bacteria;Actinobacteria;Actinobacteria;Micrococcales;Microbacteriaceae;Pseudoclavibacter	0.00241546	0.00311526	False	Genus
Bacteria;Actinobacteria;Actinobacteria;Propionibacteriales;Nocardioidaceae;Nocardioides	0.00241546	0.0124611	False	Genus
Bacteria;Firmicutes;Negativicutes;Selenomonadales;Other;Other	0.00241546	0.0124611	False	Genus
Bacteria;Proteobacteria;Alphaproteobacteria;Caulobacterales;Caulobacteraceae;Other	0.00241546	0.0124611	False	Genus
Bacteria;Proteobacteria;Alphaproteobacteria;Rhizobiales;Beijerinckiaceae;Methylobacterium	0.00241546	0.0124611	False	Genus
Bacteria;Proteobacteria;Alphaproteobacteria;Rhizobiales;Xanthobacteraceae;Bradyrhizobium	0.00241546	0.0124611	False	Genus
Bacteria;Actinobacteria;Actinobacteria;Corynebacteriales;Dietziaceae;Dietzia	0.00241546	0.0218069	False	Genus
Bacteria;Proteobacteria;Gammaproteobacteria;Pseudomonadales;Moraxellaceae;Psychrobacter	0.00241546	0.0249221	False	Genus
Bacteria;Firmicutes;Clostridia;Clostridiales;Family_XIII;[Eubacterium]_saphenum_group	0.00241546	0.0280374	False	Genus
Bacteria;Actinobacteria;Actinobacteria;Micrococcales;Dermabacteraceae;Brachybacterium	0.00241546	0.0342679	False	Genus
Bacteria;Actinobacteria;Actinobacteria;Corynebacteriales;Other;Other	0.00241546	0.0373832	False	Genus
Bacteria;Proteobacteria;Alphaproteobacteria;Caulobacterales;Caulobacteraceae;Caulobacter	0.00241546	0.0654206	False	Genus
Bacteria;Actinobacteria;Actinobacteria;Corynebacteriales;Mycobacteriaceae;Mycobacterium	0.00322061	0	False	Genus
Bacteria;Actinobacteria;Actinobacteria;Micrococcales;Dermacoccaceae;Dermacoccus	0.00322061	0	False	Genus
Bacteria;Bacteroidetes;Bacteroidia;Flavobacteriales;Flavobacteriaceae;Capnocytophaga	0.00322061	0	False	Genus
Bacteria;Firmicutes;Bacilli;Bacillales;Paenibacillaceae;Brevibacillus	0.00322061	0	False	Genus
Bacteria;Firmicutes;Clostridia;Clostridiales;Clostridiaceae_1;Clostridium_sensu_stricto_3	0.00322061	0	False	Genus
Bacteria;Firmicutes;Clostridia;Clostridiales;Family_XI;Murdochiella	0.00322061	0	False	Genus
Bacteria;Firmicutes;Clostridia;Clostridiales;Lachnospiraceae;Moryella	0.00322061	0	False	Genus
Bacteria;Proteobacteria;Alphaproteobacteria;Sphingomonadales;Sphingomonadaceae;Altererythrobacter	0.00322061	0	False	Genus
Bacteria;Proteobacteria;Alphaproteobacteria;Sphingomonadales;Sphingomonadaceae;Novosphingobium	0.00322061	0	False	Genus
Bacteria;Proteobacteria;Gammaproteobacteria;Betaproteobacteriales;Burkholderiaceae;Pelomonas	0.00322061	0	False	Genus
Bacteria;Proteobacteria;Gammaproteobacteria;Enterobacteriales;Enterobacteriaceae;Enterobacter	0.00322061	0	False	Genus
Bacteria;Proteobacteria;Gammaproteobacteria;Pasteurellales;Pasteurellaceae;Aggregatibacter	0.00322061	0	False	Genus
Bacteria;Firmicutes;Bacilli;Bacillales;Paenibacillaceae;Other	0.00322061	0.00311526	False	Genus
Bacteria;Proteobacteria;Gammaproteobacteria;Aeromonadales;Succinivibrionaceae;Succinatimonas	0.00322061	0.00311526	False	Genus
Bacteria;Proteobacteria;Gammaproteobacteria;Betaproteobacteriales;Rhodocyclaceae;Methyloversatilis	0.00322061	0.00311526	False	Genus
Bacteria;Firmicutes;Bacilli;Lactobacillales;Aerococcaceae;Abiotrophia	0.00322061	0.00623053	False	Genus
Bacteria;Proteobacteria;Gammaproteobacteria;Pseudomonadales;Moraxellaceae;Moraxella	0.00322061	0.00934579	False	Genus
Bacteria;Spirochaetes;Brachyspirae;Brachyspirales;Brachyspiraceae;Brachyspira	0.00322061	0.0186916	False	Genus
Bacteria;Proteobacteria;Gammaproteobacteria;Betaproteobacteriales;Burkholderiaceae;GKS98_freshwater_group	0.00322061	0.0311526	False	Genus
Bacteria;Actinobacteria;Actinobacteria;Micrococcales;Micrococcaceae;Kocuria	0.00402576	0	False	Genus
Bacteria;Firmicutes;Clostridia;Clostridiales;Lachnospiraceae;Lachnoanaerobaculum	0.00402576	0	False	Genus
Bacteria;Proteobacteria;Alphaproteobacteria;Sphingomonadales;Sphingomonadaceae;Sphingopyxis	0.00402576	0	False	Genus
Bacteria;Proteobacteria;Gammaproteobacteria;Aeromonadales;Aeromonadaceae;Aeromonas	0.00402576	0	False	Genus
Bacteria;Actinobacteria;Actinobacteria;Micrococcales;Microbacteriaceae;Leucobacter	0.00402576	0.00311526	False	Genus
Bacteria;Firmicutes;Bacilli;Lactobacillales;Enterococcaceae;Tetragenococcus	0.00402576	0.00311526	False	Genus
Bacteria;Firmicutes;Clostridia;Clostridiales;Peptostreptococcaceae;Filifactor	0.00402576	0.00623053	False	Genus
Bacteria;Proteobacteria;Gammaproteobacteria;Betaproteobacteriales;Burkholderiaceae;Massilia	0.00402576	0.00623053	False	Genus
Bacteria;Firmicutes;Bacilli;Bacillales;Planococcaceae;Kurthia	0.00402576	0.0124611	False	Genus
Bacteria;Proteobacteria;Gammaproteobacteria;Betaproteobacteriales;Burkholderiaceae;Cupriavidus	0.00402576	0.0218069	False	Genus
Bacteria;Actinobacteria;Actinobacteria;Micrococcales;Micrococcaceae;Pseudarthrobacter	0.00402576	0.0280374	False	Genus
Bacteria;Actinobacteria;Actinobacteria;Micrococcales;Microbacteriaceae;Microbacterium	0.00402576	0.0311526	False	Genus
Bacteria;Actinobacteria;Actinobacteria;Micrococcales;Dermabacteraceae;Dermabacter	0.00483092	0	False	Genus
Bacteria;Bacteroidetes;Bacteroidia;Flavobacteriales;Weeksellaceae;Other	0.00483092	0	False	Genus
Bacteria;Firmicutes;Clostridia;Clostridiales;Lachnospiraceae;Oribacterium	0.00483092	0	False	Genus
Bacteria;Firmicutes;Clostridia;Clostridiales;Peptococcaceae;Desulfitobacterium	0.00483092	0	False	Genus
Bacteria;Proteobacteria;Deltaproteobacteria;Desulfovibrionales;Desulfovibrionaceae;Other	0.00483092	0	False	Genus
Bacteria;Proteobacteria;Gammaproteobacteria;Betaproteobacteriales;Burkholderiaceae;Variovorax	0.00483092	0	False	Genus
Bacteria;Actinobacteria;Actinobacteria;Actinomycetales;Actinomycetaceae;Arcanobacterium	0.00483092	0.00623053	False	Genus
Bacteria;Proteobacteria;Alphaproteobacteria;Rhizobiales;Rhizobiaceae;Phyllobacterium	0.00483092	0.00623053	False	Genus
Bacteria;Actinobacteria;Actinobacteria;Micrococcales;Micrococcaceae;Other	0.00483092	0.0280374	False	Genus
Bacteria;Actinobacteria;Actinobacteria;Micrococcales;Micrococcaceae;Neomicrococcus	0.00483092	0.0872274	False	Genus
Bacteria;Actinobacteria;Actinobacteria;Bifidobacteriales;Bifidobacteriaceae;Scardovia	0.00563607	0	False	Genus
Bacteria;Actinobacteria;Actinobacteria;Micrococcales;Micrococcaceae;Micrococcus	0.00563607	0	False	Genus
Bacteria;Deinococcus-Thermus;Deinococci;Deinococcales;Deinococcaceae;Deinococcus	0.00563607	0	False	Genus
Bacteria;Proteobacteria;Gammaproteobacteria;Betaproteobacteriales;Burkholderiaceae;Aquabacterium	0.00563607	0	False	Genus
Bacteria;Proteobacteria;Gammaproteobacteria;Xanthomonadales;Xanthomonadaceae;Pseudoxanthomonas	0.00563607	0	False	Genus
Bacteria;Proteobacteria;Alphaproteobacteria;Rhodobacterales;Rhodobacteraceae;Paracoccus	0.00563607	0.00623053	False	Genus
Bacteria;Proteobacteria;Gammaproteobacteria;Xanthomonadales;Xanthomonadaceae;Other	0.00563607	0.0778816	False	Genus
Bacteria;Actinobacteria;Actinobacteria;Micrococcales;Promicromonosporaceae;Cellulosimicrobium	0.00644122	0	False	Genus
Bacteria;Firmicutes;Clostridia;Clostridiales;Clostridiaceae_1;Clostridium_sensu_stricto_13	0.00644122	0.00311526	False	Genus
Bacteria;Firmicutes;Clostridia;Clostridiales;Clostridiaceae_2;Anoxynatronum	0.00644122	0.00311526	False	Genus
Bacteria;Proteobacteria;Gammaproteobacteria;Betaproteobacteriales;Burkholderiaceae;Ralstonia	0.00644122	0.00311526	False	Genus
Bacteria;Firmicutes;Erysipelotrichia;Erysipelotrichales;Erysipelotrichaceae;Catenisphaera	0.00644122	0.0404984	False	Genus
Bacteria;Proteobacteria;Alphaproteobacteria;Sphingomonadales;Sphingomonadaceae;Sphingomonas	0.00644122	0.046729	False	Genus
Archaea;Euryarchaeota;Thermoplasmata;Methanomassiliicoccales;Other;Other	0.00724638	0	False	Genus
Bacteria;Bacteroidetes;Bacteroidia;Bacteroidales;Dysgonomonadaceae;Dysgonomonas	0.00724638	0	False	Genus
Bacteria;Bacteroidetes;Bacteroidia;Sphingobacteriales;Sphingobacteriaceae;Sphingobacterium	0.00724638	0	False	Genus
Bacteria;Firmicutes;Clostridia;Clostridiales;Lachnospiraceae;Marvinbryantia	0.00724638	0	False	Genus
Bacteria;Proteobacteria;Gammaproteobacteria;Pseudomonadales;Moraxellaceae;Enhydrobacter	0.00724638	0	False	Genus
Bacteria;Bacteroidetes;Bacteroidia;Flavobacteriales;Flavobacteriaceae;Flavobacterium	0.00724638	0.00311526	False	Genus
Bacteria;Proteobacteria;Alphaproteobacteria;Sphingomonadales;Sphingomonadaceae;Blastomonas	0.00724638	0.0218069	False	Genus
Bacteria;Bacteroidetes;Bacteroidia;Sphingobacteriales;Sphingobacteriaceae;Pedobacter	0.00724638	0.0311526	False	Genus
Bacteria;Proteobacteria;Gammaproteobacteria;Betaproteobacteriales;Burkholderiaceae;Alcaligenes	0.00805153	0	False	Genus
Bacteria;Proteobacteria;Gammaproteobacteria;Enterobacteriales;Enterobacteriaceae;Cronobacter	0.00805153	0	False	Genus
Bacteria;Proteobacteria;Gammaproteobacteria;Xanthomonadales;Xanthomonadaceae;Xanthomonas	0.00805153	0	False	Genus
Bacteria;Proteobacteria;Alphaproteobacteria;Rhizobiales;Rhizobiaceae;Other	0.00805153	0.00311526	False	Genus
Bacteria;Proteobacteria;Alphaproteobacteria;Other;Other;Other	0.00805153	0.0498442	False	Genus
Bacteria;Fusobacteria;Fusobacteriia;Fusobacteriales;Leptotrichiaceae;Leptotrichia	0.00885668	0	False	Genus
Bacteria;Proteobacteria;Gammaproteobacteria;Enterobacteriales;Enterobacteriaceae;Serratia	0.00885668	0	False	Genus
Bacteria;Bacteroidetes;Bacteroidia;Bacteroidales;Barnesiellaceae;Other	0.00885668	0.0124611	False	Genus
Bacteria;Firmicutes;Bacilli;Lactobacillales;Lactobacillaceae;Other	0.00885668	0.0124611	False	Genus
Bacteria;Actinobacteria;Actinobacteria;Corynebacteriales;Nocardiaceae;Rhodococcus	0.00966184	0	False	Genus
Bacteria;Proteobacteria;Gammaproteobacteria;Betaproteobacteriales;Burkholderiaceae;Undibacterium	0.00966184	0	False	Genus
Bacteria;Firmicutes;Bacilli;Bacillales;Bacillaceae;Other	0.00966184	0.0249221	False	Genus
Bacteria;Firmicutes;Erysipelotrichia;Erysipelotrichales;Erysipelotrichaceae;Faecalicoccus	0.010467	0.0903427	False	Genus
Bacteria;Proteobacteria;Alphaproteobacteria;Sphingomonadales;Sphingomonadaceae;Other	0.0112721	0.00311526	False	Genus
Bacteria;Bacteroidetes;Bacteroidia;Flavobacteriales;Weeksellaceae;Chryseobacterium	0.0112721	0.00623053	False	Genus
Bacteria;Actinobacteria;Actinobacteria;Micrococcales;Microbacteriaceae;Other	0.0112721	0.046729	False	Genus
Bacteria;Actinobacteria;Actinobacteria;Micrococcales;Other;Other	0.0112721	0.0872274	False	Genus
Bacteria;Firmicutes;Clostridia;Clostridiales;Lachnospiraceae;Lachnobacterium	0.0120773	0	False	Genus
Archaea;Euryarchaeota;Thermoplasmata;Methanomassiliicoccales;Methanomethylophilaceae;Candidatus_Methanoplasma	0.0120773	0.00311526	False	Genus
Bacteria;Firmicutes;Bacilli;Bacillales;Bacillaceae;Geobacillus	0.0120773	0.00311526	False	Genus
Bacteria;Proteobacteria;Alphaproteobacteria;Rhizobiales;Rhizobiaceae;Allorhizobium-Neorhizobium-Pararhizobium-Rhizobium	0.0120773	0.00934579	False	Genus
Bacteria;Firmicutes;Bacilli;Lactobacillales;Aerococcaceae;Aerococcus	0.0128824	0	False	Genus
Bacteria;Firmicutes;Bacilli;Bacillales;Bacillaceae;Oceanobacillus	0.0128824	0.00311526	False	Genus
Archaea;Euryarchaeota;Methanobacteria;Methanobacteriales;Methanobacteriaceae;Methanobacterium	0.0128824	0.00934579	False	Genus
Bacteria;Actinobacteria;Other;Other;Other;Other	0.0128824	0.0186916	False	Genus
Bacteria;Firmicutes;Bacilli;Lactobacillales;Lactobacillaceae;Pediococcus	0.0128824	0.0218069	False	Genus
Bacteria;Actinobacteria;Actinobacteria;Micrococcales;Micrococcaceae;Pseudoglutamicibacter	0.0136876	0	False	Genus
Bacteria;Bacteroidetes;Bacteroidia;Bacteroidales;Prevotellaceae;Prevotella_2	0.0136876	0	False	Genus
Bacteria;Proteobacteria;Gammaproteobacteria;Betaproteobacteriales;Burkholderiaceae;Delftia	0.0136876	0.0186916	False	Genus
Bacteria;Firmicutes;Clostridia;Clostridiales;Lachnospiraceae;Pseudobutyrivibrio	0.0144928	0	False	Genus
Bacteria;Proteobacteria;Gammaproteobacteria;Betaproteobacteriales;Burkholderiaceae;Acidovorax	0.0144928	0	False	Genus
Bacteria;Proteobacteria;Gammaproteobacteria;Betaproteobacteriales;Burkholderiaceae;Noviherbaspirillum	0.0144928	0	False	Genus
Bacteria;Firmicutes;Bacilli;Bacillales;Planococcaceae;Other	0.0144928	0.0747664	False	Genus
Archaea;Euryarchaeota;Thermoplasmata;Methanomassiliicoccales;Methanomassiliicoccaceae;Methanomassiliicoccus	0.0152979	0	False	Genus
Bacteria;Firmicutes;Clostridia;Clostridiales;Christensenellaceae;Catabacter	0.0152979	0	False	Genus
Bacteria;Proteobacteria;Gammaproteobacteria;Betaproteobacteriales;Burkholderiaceae;Diaphorobacter	0.0152979	0	False	Genus
Bacteria;Actinobacteria;Actinobacteria;Streptomycetales;Streptomycetaceae;Streptomyces	0.0152979	0.0124611	False	Genus
Bacteria;Actinobacteria;Actinobacteria;Corynebacteriales;Corynebacteriaceae;Corynebacterium	0.0161031	0	False	Genus
Bacteria;Firmicutes;Clostridia;Clostridiales;Ruminococcaceae;Hydrogenoanaerobacterium	0.0169082	0	False	Genus
Bacteria;Fusobacteria;Fusobacteriia;Fusobacteriales;Leptotrichiaceae;Sneathia	0.0169082	0.00311526	False	Genus
Bacteria;Proteobacteria;Gammaproteobacteria;Enterobacteriales;Enterobacteriaceae;Providencia	0.0193237	0.00623053	False	Genus
Bacteria;Proteobacteria;Gammaproteobacteria;Enterobacteriales;Enterobacteriaceae;Hafnia-Obesumbacterium	0.0201288	0	False	Genus
Bacteria;Proteobacteria;Gammaproteobacteria;Betaproteobacteriales;Burkholderiaceae;Achromobacter	0.0201288	0.00311526	False	Genus
Bacteria;Firmicutes;Bacilli;Bacillales;Planococcaceae;Lysinibacillus	0.020934	0.00311526	False	Genus
Bacteria;Proteobacteria;Alphaproteobacteria;Caulobacterales;Caulobacteraceae;Brevundimonas	0.020934	0.0342679	False	Genus
Bacteria;Actinobacteria;Actinobacteria;Actinomycetales;Actinomycetaceae;Mobiluncus	0.0225443	0	False	Genus
Bacteria;Firmicutes;Bacilli;Lactobacillales;Carnobacteriaceae;Granulicatella	0.0225443	0.00623053	False	Genus
Bacteria;Proteobacteria;Gammaproteobacteria;Betaproteobacteriales;Neisseriaceae;Neisseria	0.0233494	0.00934579	False	Genus
Bacteria;Actinobacteria;Actinobacteria;Micrococcales;Brevibacteriaceae;Brevibacterium	0.0233494	0.0311526	False	Genus
Bacteria;Firmicutes;Negativicutes;Selenomonadales;Veillonellaceae;Negativicoccus	0.0241546	0	False	Genus
Bacteria;Proteobacteria;Gammaproteobacteria;Enterobacteriales;Enterobacteriaceae;Proteus	0.0241546	0.0124611	False	Genus
Bacteria;Firmicutes;Clostridia;Clostridiales;Lachnospiraceae;Robinsoniella	0.0241546	0.0249221	False	Genus
Bacteria;Proteobacteria;Gammaproteobacteria;Pasteurellales;Pasteurellaceae;Other	0.0241546	0.0436137	False	Genus
Bacteria;Bacteroidetes;Bacteroidia;Bacteroidales;Prevotellaceae;Prevotella_6	0.0249597	0	False	Genus
Bacteria;Firmicutes;Erysipelotrichia;Erysipelotrichales;Erysipelotrichaceae;Solobacterium	0.0249597	0.0218069	False	Genus
Bacteria;Actinobacteria;Coriobacteriia;Coriobacteriales;Atopobiaceae;Atopobium	0.0257649	0	False	Genus
Bacteria;Proteobacteria;Alphaproteobacteria;Rhizobiales;Rhizobiaceae;Ochrobactrum	0.0257649	0	False	Genus
Bacteria;Firmicutes;Bacilli;Lactobacillales;Leuconostocaceae;Leuconostoc	0.0257649	0.0280374	False	Genus
Bacteria;Bacteroidetes;Bacteroidia;Flavobacteriales;Weeksellaceae;Cloacibacterium	0.02657	0	False	Genus
Bacteria;Firmicutes;Clostridia;Clostridiales;Family_XI;Parvimonas	0.02657	0.0124611	False	Genus
Bacteria;Actinobacteria;Actinobacteria;Corynebacteriales;Corynebacteriaceae;Lawsonella	0.0281804	0.0155763	False	Genus
Bacteria;Firmicutes;Clostridia;Clostridiales;Eubacteriaceae;Anaerofustis	0.0281804	0.0685358	False	Genus
Bacteria;Bacteroidetes;Bacteroidia;Bacteroidales;Marinifilaceae;Sanguibacteroides	0.0289855	0	False	Genus
Bacteria;Firmicutes;Bacilli;Bacillales;Paenibacillaceae;Paenibacillus	0.0289855	0.0155763	False	Genus
Bacteria;Actinobacteria;Coriobacteriia;Coriobacteriales;Eggerthellaceae;Other	0.0305958	0.0747664	False	Genus
Bacteria;Bacteroidetes;Bacteroidia;Bacteroidales;Prevotellaceae;Paraprevotella	0.0330113	0.0716511	False	Genus
Bacteria;Actinobacteria;Coriobacteriia;Coriobacteriales;Eggerthellaceae;Enterorhabdus	0.0346216	0.00623053	False	Genus
Bacteria;Firmicutes;Bacilli;Lactobacillales;Leuconostocaceae;Weissella	0.0354267	0.0218069	False	Genus
Bacteria;Proteobacteria;Gammaproteobacteria;Enterobacteriales;Enterobacteriaceae;Raoultella	0.0394525	0	False	Genus
Bacteria;Proteobacteria;Gammaproteobacteria;Betaproteobacteriales;Burkholderiaceae;Comamonas	0.0402576	0	False	Genus
Bacteria;Firmicutes;Clostridia;Clostridiales;Lachnospiraceae;Lachnoclostridium_5	0.0410628	0.00311526	False	Genus
Bacteria;Firmicutes;Bacilli;Bacillales;Family_XI;Gemella	0.041868	0.00623053	False	Genus
Bacteria;Proteobacteria;Gammaproteobacteria;Xanthomonadales;Xanthomonadaceae;Stenotrophomonas	0.0515298	0.0155763	False	Genus
Bacteria;Bacteroidetes;Bacteroidia;Bacteroidales;Prevotellaceae;Prevotella_7	0.0531401	0	False	Genus
Bacteria;Firmicutes;Clostridia;Clostridiales;Christensenellaceae;Christensenella	0.0547504	0	False	Genus
Bacteria;Actinobacteria;Actinobacteria;Corynebacteriales;Corynebacteriaceae;Other	0.0611916	0.0280374	False	Genus
Bacteria;Bacteroidetes;Bacteroidia;Bacteroidales;Prevotellaceae;Prevotellaceae_NK3B31_group	0.0644122	0.00311526	False	Genus
Bacteria;Actinobacteria;Actinobacteria;Actinomycetales;Actinomycetaceae;Varibaculum	0.0668277	0	False	Genus
Bacteria;Firmicutes;Erysipelotrichia;Erysipelotrichales;Erysipelotrichaceae;Coprobacillus	0.068438	0	False	Genus
Bacteria;Actinobacteria;Actinobacteria;Micrococcales;Micrococcaceae;Rothia	0.068438	0.00623053	False	Genus
Bacteria;Firmicutes;Clostridia;Clostridiales;Lachnospiraceae;[Eubacterium]_fissicatena_group	0.0708535	0.0373832	False	Genus
Bacteria;Firmicutes;Negativicutes;Selenomonadales;Veillonellaceae;Other	0.0780998	0.0311526	False	Genus
Bacteria;Firmicutes;Clostridia;Clostridiales;Ruminococcaceae;Phocea	0.078905	0.0841121	False	Genus
Unassigned;Other;Other;Other;Other;Other	0.0821256	0.046729	False	Genus
Bacteria;Synergistetes;Synergistia;Synergistales;Synergistaceae;Cloacibacillus	0.0837359	0	False	Genus
Bacteria;Firmicutes;Clostridia;Clostridiales;Lachnospiraceae;Lactonifactor	0.0845411	0.00311526	False	Genus
Bacteria;Firmicutes;Clostridia;Clostridiales;Eubacteriaceae;Eubacterium	0.0877617	0.0747664	False	Genus
Bacteria;Proteobacteria;Gammaproteobacteria;Pseudomonadales;Moraxellaceae;Acinetobacter	0.0885668	0.0249221	False	Genus
Bacteria;Firmicutes;Clostridia;Clostridiales;Ruminococcaceae;Anaerotruncus	0.0909823	0.05919	False	Genus
Bacteria;Actinobacteria;Coriobacteriia;Coriobacteriales;Eggerthellaceae;Gordonibacter	0.0925926	0.0186916	False	Genus
Bacteria;Cyanobacteria;Oxyphotobacteria;Chloroplast;Gossypium_tomentosum;Other	0.0974235	0.0218069	False	Genus
Bacteria;Firmicutes;Bacilli;Lactobacillales;Streptococcaceae;Lactococcus	0.0990338	0.0373832	False	Genus
Bacteria;Proteobacteria;Gammaproteobacteria;Betaproteobacteriales;Other;Other	0.099839	0.0872274	False	Genus
Bacteria;Proteobacteria;Gammaproteobacteria;Aeromonadales;Succinivibrionaceae;Anaerobiospirillum	0	0.498442	True	Genus
Bacteria;Proteobacteria;Gammaproteobacteria;Aeromonadales;Succinivibrionaceae;Other	0.000805153	0.205607	True	Genus
Bacteria;Fusobacteria;Fusobacteriia;Fusobacteriales;Fusobacteriaceae;Cetobacterium	0.00161031	0.376947	True	Genus
Bacteria;Fusobacteria;Fusobacteriia;Fusobacteriales;Fusobacteriaceae;Other	0.00241546	0.445483	True	Genus
Bacteria;Firmicutes;Clostridia;Clostridiales;Peptostreptococcaceae;Paeniclostridium	0.00885668	0.305296	True	Genus
Bacteria;Firmicutes;Bacilli;Lactobacillales;Streptococcaceae;Other	0.0112721	0.130841	True	Genus
Bacteria;Firmicutes;Erysipelotrichia;Erysipelotrichales;Erysipelotrichaceae;Bulleidia	0.0112721	0.133956	True	Genus
Bacteria;Actinobacteria;Coriobacteriia;Coriobacteriales;Atopobiaceae;Libanicoccus	0.0136876	0.252336	True	Genus
Bacteria;Firmicutes;Bacilli;Other;Other;Other	0.0144928	0.161994	True	Genus
Bacteria;Epsilonbacteraeota;Campylobacteria;Campylobacterales;Helicobacteraceae;Helicobacter	0.0152979	0.364486	True	Genus
Bacteria;Proteobacteria;Gammaproteobacteria;Aeromonadales;Succinivibrionaceae;Succinivibrio	0.0193237	0.23676	True	Genus
Bacteria;Actinobacteria;Actinobacteria;Other;Other;Other	0.020934	0.11838	True	Genus
Bacteria;Firmicutes;Clostridia;Clostridiales;Clostridiaceae_1;Other	0.0217391	0.202492	True	Genus
Bacteria;Firmicutes;Clostridia;Clostridiales;Peptostreptococcaceae;Clostridioides	0.0249597	0.102804	True	Genus
Bacteria;Firmicutes;Clostridia;Clostridiales;Family_XIII;[Eubacterium]_nodatum_group	0.0305958	0.124611	True	Genus
Bacteria;Firmicutes;Bacilli;Lactobacillales;Other;Other	0.031401	0.214953	True	Genus
Bacteria;Firmicutes;Clostridia;Clostridiales;Peptostreptococcaceae;Peptostreptococcus	0.031401	0.785047	True	Genus
Bacteria;Firmicutes;Clostridia;Clostridiales;Family_XIII;[Eubacterium]_brachy_group	0.037037	0.127726	True	Genus
Bacteria;Firmicutes;Clostridia;Clostridiales;Peptostreptococcaceae;Other	0.0386473	0.660436	True	Genus
Bacteria;Firmicutes;Clostridia;Clostridiales;Lachnospiraceae;Coprococcus	0.0442834	0.454829	True	Genus
Bacteria;Proteobacteria;Other;Other;Other;Other	0.0587762	0.165109	True	Genus
Bacteria;Actinobacteria;Coriobacteriia;Coriobacteriales;Atopobiaceae;Olsenella	0.0603865	0.330218	True	Genus
Bacteria;Proteobacteria;Gammaproteobacteria;Other;Other;Other	0.0652174	0.274143	True	Genus
Bacteria;Firmicutes;Clostridia;Clostridiales;Lachnospiraceae;Sellimonas	0.068438	0.202492	True	Genus
Bacteria;Firmicutes;Negativicutes;Selenomonadales;Veillonellaceae;Megamonas	0.0692432	0.666667	True	Genus
Bacteria;Firmicutes;Negativicutes;Selenomonadales;Veillonellaceae;Megasphaera	0.0724638	0.358255	True	Genus
Bacteria;Firmicutes;Clostridia;Clostridiales;Lachnospiraceae;[Bacteroides]_pectinophilus_group	0.078905	0.105919	True	Genus
Bacteria;Firmicutes;Negativicutes;Selenomonadales;Veillonellaceae;Allisonella	0.0813205	0.258567	True	Genus
Bacteria;Epsilonbacteraeota;Campylobacteria;Campylobacterales;Campylobacteraceae;Campylobacter	0.0853462	0.299065	True	Genus
Bacteria;Actinobacteria;Coriobacteriia;Coriobacteriales;Eggerthellaceae;Slackia	0.0885668	0.560748	True	Genus
Bacteria;Firmicutes;Negativicutes;Selenomonadales;Acidaminococcaceae;Acidaminococcus	0.0917874	0.146417	True	Genus
Bacteria;Firmicutes;Erysipelotrichia;Erysipelotrichales;Erysipelotrichaceae;Catenibacterium	0.0966184	0.632399	True	Genus
Bacteria;Firmicutes;Clostridia;Clostridiales;Lachnospiraceae;Butyrivibrio	0.10306	0	True	Genus
Bacteria;Firmicutes;Erysipelotrichia;Erysipelotrichales;Erysipelotrichaceae;Candidatus_Stoquefichus	0.10306	0.0809969	True	Genus
Bacteria;Firmicutes;Negativicutes;Selenomonadales;Acidaminococcaceae;Other	0.107085	0.046729	True	Genus
Bacteria;Fusobacteria;Fusobacteriia;Fusobacteriales;Fusobacteriaceae;Fusobacterium	0.107085	0.672897	True	Genus
Bacteria;Firmicutes;Clostridia;Clostridiales;Family_XI;Ezakiella	0.108696	0	True	Genus
Bacteria;Firmicutes;Clostridia;Clostridiales;Ruminococcaceae;Ruminiclostridium_1	0.110306	0.0124611	True	Genus
Bacteria;Firmicutes;Bacilli;Bacillales;Staphylococcaceae;Staphylococcus	0.121578	0.146417	True	Genus
Bacteria;Firmicutes;Erysipelotrichia;Erysipelotrichales;Erysipelotrichaceae;Dielma	0.125604	0	True	Genus
Bacteria;Bacteroidetes;Bacteroidia;Bacteroidales;Porphyromonadaceae;Porphyromonas	0.126409	0.0186916	True	Genus
Bacteria;Bacteroidetes;Bacteroidia;Bacteroidales;Muribaculaceae;Muribaculum	0.127214	0.0342679	True	Genus
Bacteria;Firmicutes;Clostridia;Clostridiales;Lachnospiraceae;Hungatella	0.13285	0	True	Genus
Bacteria;Firmicutes;Clostridia;Clostridiales;Family_XIII;Mogibacterium	0.137681	0.0436137	True	Genus
Bacteria;Firmicutes;Bacilli;Bacillales;Bacillaceae;Bacillus	0.144122	0.0218069	True	Genus
Bacteria;Actinobacteria;Coriobacteriia;Coriobacteriales;Eggerthellaceae;Eggerthella	0.144928	0.0155763	True	Genus
Bacteria;Firmicutes;Clostridia;Clostridiales;Family_XI;Anaerococcus	0.145733	0.0155763	True	Genus
Bacteria;Proteobacteria;Gammaproteobacteria;Enterobacteriales;Enterobacteriaceae;Citrobacter	0.148148	0.00311526	True	Genus
Bacteria;Proteobacteria;Gammaproteobacteria;Betaproteobacteriales;Burkholderiaceae;Other	0.148953	0.451713	True	Genus
Bacteria;Firmicutes;Erysipelotrichia;Erysipelotrichales;Erysipelotrichaceae;Faecalitalea	0.150564	0.0186916	True	Genus
Bacteria;Actinobacteria;Coriobacteriia;Coriobacteriales;Eggerthellaceae;Adlercreutzia	0.152979	0.299065	True	Genus
Bacteria;Firmicutes;Clostridia;Clostridiales;Family_XI;Peptoniphilus	0.160225	0.0249221	True	Genus
Bacteria;Actinobacteria;Actinobacteria;Actinomycetales;Actinomycetaceae;Actinomyces	0.161031	0.242991	True	Genus
Bacteria;Actinobacteria;Coriobacteriia;Coriobacteriales;Eggerthellaceae;Senegalimassilia	0.165862	0.00311526	True	Genus
Bacteria;Proteobacteria;Gammaproteobacteria;Betaproteobacteriales;Burkholderiaceae;Oxalobacter	0.171498	0	True	Genus
Bacteria;Firmicutes;Bacilli;Bacillales;Other;Other	0.181159	0.109034	True	Genus
Bacteria;Lentisphaerae;Lentisphaeria;Victivallales;Victivallaceae;Victivallis	0.188406	0	True	Genus
Bacteria;Actinobacteria;Actinobacteria;Corynebacteriales;Corynebacteriaceae;Corynebacterium_1	0.189211	0.161994	True	Genus
Bacteria;Firmicutes;Erysipelotrichia;Erysipelotrichales;Erysipelotrichaceae;[Clostridium]_innocuum_group	0.198873	0.174455	True	Genus
Bacteria;Firmicutes;Clostridia;Clostridiales;Lachnospiraceae;Eisenbergiella	0.214976	0.00311526	True	Genus
Bacteria;Firmicutes;Clostridia;Clostridiales;Peptostreptococcaceae;Terrisporobacter	0.226248	0.277259	True	Genus
Bacteria;Bacteroidetes;Bacteroidia;Bacteroidales;Prevotellaceae;Other	0.227053	0.566978	True	Genus
Bacteria;Firmicutes;Negativicutes;Selenomonadales;Veillonellaceae;Mitsuokella	0.229469	0.121495	True	Genus
Bacteria;Firmicutes;Clostridia;Clostridiales;Christensenellaceae;Other	0.230274	0.00623053	True	Genus
Bacteria;Firmicutes;Bacilli;Lactobacillales;Lactobacillaceae;Lactobacillus	0.240741	0.573209	True	Genus
Bacteria;Firmicutes;Bacilli;Lactobacillales;Enterococcaceae;Enterococcus	0.241546	0.498442	True	Genus
Bacteria;Firmicutes;Clostridia;Clostridiales;Ruminococcaceae;DTU089	0.244767	0.0186916	True	Genus
Bacteria;Firmicutes;Erysipelotrichia;Erysipelotrichales;Erysipelotrichaceae;Holdemanella	0.246377	0.691589	True	Genus
Archaea;Euryarchaeota;Methanobacteria;Methanobacteriales;Methanobacteriaceae;Methanobrevibacter	0.259259	0.0155763	True	Genus
Bacteria;Proteobacteria;Gammaproteobacteria;Pseudomonadales;Pseudomonadaceae;Pseudomonas	0.272142	0.0529595	True	Genus
Bacteria;Firmicutes;Clostridia;Clostridiales;Lachnospiraceae;[Eubacterium]_ruminantium_group	0.277778	0.0124611	True	Genus
Bacteria;Actinobacteria;Coriobacteriia;Coriobacteriales;Other;Other	0.279388	0.180685	True	Genus
Bacteria;Bacteroidetes;Bacteroidia;Other;Other;Other	0.279388	0.252336	True	Genus
Bacteria;Bacteroidetes;Bacteroidia;Bacteroidales;Prevotellaceae;Prevotella_9	0.286634	0.760125	True	Genus
Bacteria;Bacteroidetes;Bacteroidia;Bacteroidales;Prevotellaceae;Prevotella	0.297101	0.00311526	True	Genus
Bacteria;Firmicutes;Clostridia;Clostridiales;Family_XIII;Other	0.301932	0.0996885	True	Genus
Bacteria;Firmicutes;Clostridia;Clostridiales;Ruminococcaceae;Candidatus_Soleaferrea	0.304348	0.11215	True	Genus
Bacteria;Bacteroidetes;Bacteroidia;Bacteroidales;Barnesiellaceae;Coprobacter	0.305153	0	True	Genus
Bacteria;Firmicutes;Negativicutes;Selenomonadales;Veillonellaceae;Veillonella	0.326892	0.0124611	True	Genus
Bacteria;Firmicutes;Clostridia;Clostridiales;Lachnospiraceae;Lachnospiraceae_UCG-001	0.3438	0	True	Genus
Bacteria;Firmicutes;Erysipelotrichia;Erysipelotrichales;Erysipelotrichaceae;Turicibacter	0.348631	0.5919	True	Genus
Bacteria;Proteobacteria;Gammaproteobacteria;Betaproteobacteriales;Burkholderiaceae;Sutterella	0.354267	0.520249	True	Genus
Bacteria;Proteobacteria;Deltaproteobacteria;Desulfovibrionales;Desulfovibrionaceae;Desulfovibrio	0.360709	0.205607	True	Genus
Bacteria;Proteobacteria;Gammaproteobacteria;Pasteurellales;Pasteurellaceae;Haemophilus	0.364734	0.0124611	True	Genus
Bacteria;Firmicutes;Erysipelotrichia;Erysipelotrichales;Erysipelotrichaceae;Other	0.36715	0.542056	True	Genus
Bacteria;Firmicutes;Erysipelotrichia;Erysipelotrichales;Erysipelotrichaceae;Holdemania	0.414654	0.0218069	True	Genus
Bacteria;Firmicutes;Clostridia;Clostridiales;Ruminococcaceae;Intestinimonas	0.429147	0	True	Genus
Bacteria;Proteobacteria;Gammaproteobacteria;Enterobacteriales;Enterobacteriaceae;Other	0.443639	0.221184	True	Genus
Bacteria;Firmicutes;Erysipelotrichia;Erysipelotrichales;Erysipelotrichaceae;Erysipelatoclostridium	0.446055	0.457944	True	Genus
Bacteria;Firmicutes;Clostridia;Clostridiales;Peptostreptococcaceae;Intestinibacter	0.486312	0.0436137	True	Genus
Bacteria;Bacteroidetes;Bacteroidia;Bacteroidales;Other;Other	0.512882	0.573209	True	Genus
Bacteria;Firmicutes;Clostridia;Clostridiales;Ruminococcaceae;Ruminiclostridium_6	0.516908	0.0186916	True	Genus
Bacteria;Proteobacteria;Gammaproteobacteria;Betaproteobacteriales;Burkholderiaceae;Parasutterella	0.521739	0.165109	True	Genus
Bacteria;Actinobacteria;Coriobacteriia;Coriobacteriales;Coriobacteriaceae;Collinsella	0.531401	0.866044	True	Genus
Bacteria;Firmicutes;Negativicutes;Selenomonadales;Veillonellaceae;Dialister	0.533011	0.208723	True	Genus
Bacteria;Bacteroidetes;Bacteroidia;Bacteroidales;Marinifilaceae;Butyricimonas	0.544283	0.0186916	True	Genus
Bacteria;Firmicutes;Negativicutes;Selenomonadales;Acidaminococcaceae;Phascolarctobacterium	0.560386	0.576324	True	Genus
Bacteria;Bacteroidetes;Bacteroidia;Bacteroidales;Barnesiellaceae;Barnesiella	0.570048	0.0809969	True	Genus
Bacteria;Firmicutes;Clostridia;Clostridiales;Lachnospiraceae;Tyzzerella	0.624799	0.317757	True	Genus
Bacteria;Firmicutes;Clostridia;Clostridiales;Ruminococcaceae;Ruminiclostridium_9	0.635266	0.314642	True	Genus
Bacteria;Firmicutes;Clostridia;Clostridiales;Ruminococcaceae;Papillibacter	0.648148	0.127726	True	Genus
Bacteria;Verrucomicrobia;Verrucomicrobiae;Verrucomicrobiales;Akkermansiaceae;Akkermansia	0.652979	0.00934579	True	Genus
Bacteria;Firmicutes;Clostridia;Clostridiales;Lachnospiraceae;Dorea	0.654589	0.0186916	True	Genus
Bacteria;Bacteroidetes;Bacteroidia;Bacteroidales;Marinifilaceae;Odoribacter	0.655395	0.109034	True	Genus
Bacteria;Firmicutes;Clostridia;Clostridiales;Clostridiaceae_1;Clostridium_sensu_stricto_1	0.65781	0.781931	True	Genus
Bacteria;Firmicutes;Clostridia;Clostridiales;Lachnospiraceae;Coprococcus_3	0.665862	0.0124611	True	Genus
Bacteria;Firmicutes;Clostridia;Clostridiales;Peptostreptococcaceae;Romboutsia	0.670692	0.442368	True	Genus
Bacteria;Proteobacteria;Deltaproteobacteria;Desulfovibrionales;Desulfovibrionaceae;Bilophila	0.671498	0.0778816	True	Genus
Bacteria;Firmicutes;Bacilli;Lactobacillales;Streptococcaceae;Streptococcus	0.677134	0.570093	True	Genus
Bacteria;Firmicutes;Clostridia;Clostridiales;Ruminococcaceae;Flavonifractor	0.694847	0.4081	True	Genus
Bacteria;Firmicutes;Clostridia;Clostridiales;Ruminococcaceae;Ruminococcaceae_UCG-002	0.70934	0	True	Genus
Bacteria;Firmicutes;Clostridia;Clostridiales;Ruminococcaceae;Ruminococcus_2	0.70934	0.0280374	True	Genus
Bacteria;Firmicutes;Clostridia;Clostridiales;Ruminococcaceae;Butyricicoccus	0.713366	0.595016	True	Genus
Bacteria;Firmicutes;Clostridia;Clostridiales;Lachnospiraceae;[Eubacterium]_eligens_group	0.725443	0.00934579	True	Genus
Bacteria;Actinobacteria;Actinobacteria;Bifidobacteriales;Bifidobacteriaceae;Bifidobacterium	0.757649	0.638629	True	Genus
Bacteria;Firmicutes;Clostridia;Clostridiales;Other;Other	0.766506	0.778816	True	Genus
Bacteria;Firmicutes;Clostridia;Clostridiales;Ruminococcaceae;Ruminiclostridium	0.781804	0.364486	True	Genus
Bacteria;Firmicutes;Clostridia;Clostridiales;Ruminococcaceae;Ruminococcus_1	0.786634	0.0685358	True	Genus
Bacteria;Firmicutes;Erysipelotrichia;Erysipelotrichales;Erysipelotrichaceae;Erysipelotrichaceae_UCG-003	0.792271	0.133956	True	Genus
Bacteria;Firmicutes;Clostridia;Clostridiales;Lachnospiraceae;Lachnospira	0.800322	0.221184	True	Genus
Bacteria;Firmicutes;Clostridia;Clostridiales;Lachnospiraceae;Roseburia	0.808374	0.352025	True	Genus
Bacteria;Firmicutes;Clostridia;Clostridiales;Ruminococcaceae;UBA1819	0.809984	0.482866	True	Genus
Bacteria;Firmicutes;Other;Other;Other;Other	0.820451	0.641745	True	Genus
Bacteria;Proteobacteria;Gammaproteobacteria;Enterobacteriales;Enterobacteriaceae;Escherichia-Shigella	0.821256	0.529595	True	Genus
Bacteria;Firmicutes;Clostridia;Clostridiales;Lachnospiraceae;[Eubacterium]_hallii_group	0.823671	0.221184	True	Genus
Bacteria;Firmicutes;Clostridia;Clostridiales;Lachnospiraceae;Agathobacter	0.825282	0.0342679	True	Genus
Bacteria;Firmicutes;Clostridia;Clostridiales;Lachnospiraceae;Lachnoclostridium	0.864734	0.844237	True	Genus
Bacteria;Firmicutes;Clostridia;Clostridiales;Ruminococcaceae;Oscillibacter	0.872786	0.327103	True	Genus
Bacteria;Firmicutes;Clostridia;Clostridiales;Lachnospiraceae;Ruminococcus_Lachnospiraceae	0.883253	0.747664	True	Genus
Bacteria;Firmicutes;Clostridia;Clostridiales;Lachnospiraceae;Anaerostipes	0.909018	0.199377	True	Genus
Bacteria;Bacteroidetes;Bacteroidia;Bacteroidales;Tannerellaceae;Parabacteroides	0.914654	0.401869	True	Genus
Bacteria;Bacteroidetes;Bacteroidia;Bacteroidales;Rikenellaceae;Alistipes	0.931562	0.196262	True	Genus
Bacteria;Firmicutes;Clostridia;Clostridiales;Ruminococcaceae;Other	0.963768	0.735202	True	Genus
Bacteria;Firmicutes;Clostridia;Clostridiales;Lachnospiraceae;Blautia	0.969404	0.841121	True	Genus
Bacteria;Other;Other;Other;Other;Other	0.977456	0.657321	True	Genus
Bacteria;Firmicutes;Clostridia;Clostridiales;Ruminococcaceae;Faecalibacterium	0.978261	0.791277	True	Genus
Bacteria;Bacteroidetes;Bacteroidia;Bacteroidales;Bacteroidaceae;Bacteroides	0.995974	0.88162	True	Genus
Bacteria;Firmicutes;Clostridia;Clostridiales;Lachnospiraceae;Other	0.997585	0.978193	True	Genus
