# Supplementary material for: Pet-Human Gut Microbiome Host Classifier Using Data from Different Studies
Source: Microorganisms. 2020 Oct 15;8(10):1591. doi: 10.3390/microorganisms8101591 (PMC7602744; doi:10.3390/microorganisms8101591)
Supplement: Supplementary file 1 [file microorganisms-08-01591-s001.zip › supplements/TableS3.xlsx]

## Sheet: catsNdogs_SupplementaryTable3.t
Full taxon name	Last taxon name	Taxonomic level	Mann-Whyitney pvalue	Corrected pvalue (Holm)	Rejected (Holm)	Corrected pvalue (FDR)	Rejected (FDR)
Bacteria;Verrucomicrobia	Verrucomicrobia	Phylum	0.000278236	0.00250413	True	0.00250413	True
Bacteria;Fusobacteria	Fusobacteria	Phylum	0.00249172	0.0199337	True	0.0112127	True
Bacteria;Verrucomicrobia;Verrucomicrobiae	Verrucomicrobiae	Class	0.000278236	0.00473002	True	0.00453719	True
Bacteria;Proteobacteria;Deltaproteobacteria	Deltaproteobacteria	Class	0.000533787	0.00854059	True	0.00453719	True
Bacteria;Fusobacteria;Fusobacteriia	Fusobacteriia	Class	0.00249172	0.0373757	True	0.0141197	True
Bacteria;Firmicutes;Clostridia	Clostridia	Class	0.0111292	0.155809	False	0.0472992	True
Bacteria;Verrucomicrobia;Verrucomicrobiae;Verrucomicrobiales	Verrucomicrobiales	Order	0.000278236	0.00751238	True	0.00720613	True
Bacteria;Proteobacteria;Deltaproteobacteria;Desulfovibrionales	Desulfovibrionales	Order	0.000533787	0.0138785	True	0.00720613	True
Bacteria;Fusobacteria;Fusobacteriia;Fusobacteriales	Fusobacteriales	Order	0.00249172	0.0622929	False	0.0224254	True
Bacteria;Proteobacteria;Gammaproteobacteria;Aeromonadales	Aeromonadales	Order	0.00594116	0.142588	False	0.0401028	True
Bacteria;Bacteroidetes;Bacteroidia;Bacteroidales;Rikenellaceae	Rikenellaceae	Family	3.78992e-05	0.00193286	True	0.00171729	True
Bacteria;Firmicutes;Clostridia;Clostridiales;Ruminococcaceae	Ruminococcaceae	Family	8.73393e-05	0.00436696	True	0.00171729	True
Bacteria;Firmicutes;Clostridia;Clostridiales;Peptostreptococcaceae	Peptostreptococcaceae	Family	0.000114611	0.00561593	True	0.00171729	True
Bacteria;Bacteroidetes;Bacteroidia;Bacteroidales;Marinifilaceae	Marinifilaceae	Family	0.00013469	0.0064651	True	0.00171729	True
Bacteria;Verrucomicrobia;Verrucomicrobiae;Verrucomicrobiales;Akkermansiaceae	Akkermansiaceae	Family	0.000278236	0.0130771	True	0.00283801	True
Bacteria;Proteobacteria;Deltaproteobacteria;Desulfovibrionales;Desulfovibrionaceae	Desulfovibrionaceae	Family	0.000533787	0.0245542	True	0.00453719	True
Bacteria;Bacteroidetes;Bacteroidia;Bacteroidales;Tannerellaceae	Tannerellaceae	Family	0.00188805	0.084962	False	0.0137558	True
Bacteria;Fusobacteria;Fusobacteriia;Fusobacteriales;Fusobacteriaceae	Fusobacteriaceae	Family	0.00249172	0.109635	False	0.0158847	True
Bacteria;Bacteroidetes;Bacteroidia;Bacteroidales;Barnesiellaceae	Barnesiellaceae	Family	0.00286027	0.122992	False	0.0162082	True
Bacteria;Firmicutes;Clostridia;Clostridiales;Lachnospiraceae	Lachnospiraceae	Family	0.00334362	0.140432	False	0.0170525	True
Bacteria;Firmicutes;Bacilli;Lactobacillales;Lactobacillaceae	Lactobacillaceae	Family	0.00594116	0.243587	False	0.0252499	True
Bacteria;Proteobacteria;Gammaproteobacteria;Aeromonadales;Succinivibrionaceae	Succinivibrionaceae	Family	0.00594116	0.243587	False	0.0252499	True
Bacteria;Actinobacteria;Coriobacteriia;Coriobacteriales;Coriobacteriaceae	Coriobacteriaceae	Family	0.00894458	0.348839	False	0.0350903	True
Bacteria;Bacteroidetes;Bacteroidia;Bacteroidales;Bacteroidaceae	Bacteroidaceae	Family	0.0111292	0.422911	False	0.0405422	True
Bacteria;Firmicutes;Clostridia;Clostridiales;Lachnospiraceae;[Eubacterium]_eligens_group	[Eubacterium]_eligens_group	Genus	1.81974e-05	0.00214729	True	0.00111581	True
Bacteria;Bacteroidetes;Bacteroidia;Bacteroidales;Rikenellaceae;Alistipes	Alistipes	Genus	3.78992e-05	0.0044342	True	0.00111581	True
Bacteria;Bacteroidetes;Bacteroidia;Bacteroidales;Marinifilaceae;Odoribacter	Odoribacter	Genus	7.34467e-05	0.00851981	True	0.00111581	True
Bacteria;Firmicutes;Clostridia;Clostridiales;Lachnospiraceae;Agathobacter	Agathobacter	Genus	7.56483e-05	0.00864846	True	0.00111581	True
Bacteria;Firmicutes;Clostridia;Clostridiales;Lachnospiraceae;Anaerostipes	Anaerostipes	Genus	7.56483e-05	0.00864846	True	0.00111581	True
Bacteria;Firmicutes;Clostridia;Clostridiales;Lachnospiraceae;Lachnospira	Lachnospira	Genus	7.5204e-05	0.00864846	True	0.00111581	True
Bacteria;Firmicutes;Clostridia;Clostridiales;Ruminococcaceae;Ruminococcus_1	Ruminococcus_1	Genus	7.56483e-05	0.00864846	True	0.00111581	True
Bacteria;Firmicutes;Erysipelotrichia;Erysipelotrichales;Erysipelotrichaceae;Erysipelotrichaceae_UCG-003	Erysipelotrichaceae_UCG-003	Genus	7.56483e-05	0.00864846	True	0.00111581	True
Bacteria;Firmicutes;Clostridia;Clostridiales;Ruminococcaceae;Faecalibacterium	Faecalibacterium	Genus	8.69382e-05	0.00956321	True	0.00113986	True
Bacteria;Proteobacteria;Deltaproteobacteria;Desulfovibrionales;Desulfovibrionaceae;Bilophila	Bilophila	Genus	0.000154962	0.0168908	True	0.00182855	True
Bacteria;Firmicutes;Clostridia;Clostridiales;Lachnospiraceae;Coprococcus_3	Coprococcus_3	Genus	0.000278236	0.0300495	True	0.00273599	True
Bacteria;Verrucomicrobia;Verrucomicrobiae;Verrucomicrobiales;Akkermansiaceae;Akkermansia	Akkermansia	Genus	0.000278236	0.0300495	True	0.00273599	True
Bacteria;Firmicutes;Clostridia;Clostridiales;Lachnospiraceae;[Eubacterium]_hallii_group	[Eubacterium]_hallii_group	Genus	0.00063249	0.067044	False	0.00574107	True
Bacteria;Firmicutes;Clostridia;Clostridiales;Lachnospiraceae;Dorea	Dorea	Genus	0.000935671	0.0982455	False	0.00652157	True
Bacteria;Firmicutes;Clostridia;Clostridiales;Ruminococcaceae;Ruminococcaceae_UCG-002	Ruminococcaceae_UCG-002	Genus	0.000935671	0.0982455	False	0.00652157	True
Bacteria;Firmicutes;Clostridia;Clostridiales;Peptostreptococcaceae;Peptostreptococcus	Peptostreptococcus	Genus	0.000994816	0.101682	False	0.00652157	True
Bacteria;Firmicutes;Clostridia;Clostridiales;Ruminococcaceae;Oscillibacter	Oscillibacter	Genus	0.0009872	0.101682	False	0.00652157	True
Bacteria;Firmicutes;Erysipelotrichia;Erysipelotrichales;Erysipelotrichaceae;Catenibacterium	Catenibacterium	Genus	0.000994816	0.101682	False	0.00652157	True
Bacteria;Firmicutes;Clostridia;Clostridiales;Lachnospiraceae;Other	Other	Genus	0.00173586	0.173586	False	0.0107806	True
Bacteria;Bacteroidetes;Bacteroidia;Bacteroidales;Tannerellaceae;Parabacteroides	Parabacteroides	Genus	0.00188805	0.186916	False	0.0111395	True
Bacteria;Firmicutes;Clostridia;Clostridiales;Ruminococcaceae;Other	Other	Genus	0.00204526	0.200435	False	0.0114924	True
Bacteria;Bacteroidetes;Bacteroidia;Bacteroidales;Prevotellaceae;Prevotella_9	Prevotella_9	Genus	0.00217679	0.211149	False	0.0116755	True
Bacteria;Bacteroidetes;Bacteroidia;Bacteroidales;Marinifilaceae;Butyricimonas	Butyricimonas	Genus	0.00284752	0.273362	False	0.014063	True
Bacteria;Firmicutes;Clostridia;Clostridiales;Ruminococcaceae;Ruminococcus_2	Ruminococcus_2	Genus	0.00286027	0.273362	False	0.014063	True
Bacteria;Firmicutes;Clostridia;Clostridiales;Lachnospiraceae;Roseburia	Roseburia	Genus	0.00370288	0.348071	False	0.0174776	True
Bacteria;Actinobacteria;Coriobacteriia;Coriobacteriales;Eggerthellaceae;Slackia	Slackia	Genus	0.00592058	0.550614	False	0.0259651	True
Bacteria;Firmicutes;Bacilli;Lactobacillales;Lactobacillaceae;Lactobacillus	Lactobacillus	Genus	0.00594116	0.550614	False	0.0259651	True
Bacteria;Bacteroidetes;Bacteroidia;Bacteroidales;Barnesiellaceae;Barnesiella	Barnesiella	Genus	0.0080754	0.734862	False	0.0335128	True
Bacteria;Firmicutes;Erysipelotrichia;Erysipelotrichales;Erysipelotrichaceae;Holdemanella	Holdemanella	Genus	0.00823619	0.741257	False	0.0335128	True
Bacteria;Bacteroidetes;Bacteroidia;Bacteroidales;Bacteroidaceae;Bacteroides	Bacteroides	Genus	0.0111292	0.990501	False	0.043775	True
Bacteria;Firmicutes;Clostridia;Clostridiales;Lachnospiraceae;Coprococcus	Coprococcus	Genus	0.0132008	1	False	0.0486871	True
Bacteria;Firmicutes;Negativicutes;Selenomonadales;Veillonellaceae;Megamonas	Megamonas	Genus	0.0132033	1	False	0.0486871	True
