# Supplementary material for: Pet-Human Gut Microbiome Host Classifier Using Data from Different Studies
Source: Microorganisms. 2020 Oct 15;8(10):1591. doi: 10.3390/microorganisms8101591 (PMC7602744; doi:10.3390/microorganisms8101591)
Supplement: Supplementary file 1 [file microorganisms-08-01591-s001.zip › supplements/TableS2.xlsx]

## Sheet: catsNdogs_SupplementaryTable2.t
Sample name (SRA)	Project name	Host type	Host
ERR560696	25417156	human	Homo sapiens
ERR561527	25417156	human	Homo sapiens
ERR561203	25417156	human	Homo sapiens
ERR561161	25417156	human	Homo sapiens
ERR561563	25417156	human	Homo sapiens
ERR561580	25417156	human	Homo sapiens
ERR560599	25417156	human	Homo sapiens
ERR561404	25417156	human	Homo sapiens
ERR560652	25417156	human	Homo sapiens
ERR561426	25417156	human	Homo sapiens
ERR560920	25417156	human	Homo sapiens
ERR561310	25417156	human	Homo sapiens
ERR561572	25417156	human	Homo sapiens
ERR561454	25417156	human	Homo sapiens
ERR561002	25417156	human	Homo sapiens
ERR560616	25417156	human	Homo sapiens
ERR560759	25417156	human	Homo sapiens
ERR561318	25417156	human	Homo sapiens
ERR560783	25417156	human	Homo sapiens
ERR560972	25417156	human	Homo sapiens
ERR561581	25417156	human	Homo sapiens
ERR561401	25417156	human	Homo sapiens
ERR560835	25417156	human	Homo sapiens
ERR561478	25417156	human	Homo sapiens
ERR560912	25417156	human	Homo sapiens
ERR561285	25417156	human	Homo sapiens
ERR561570	25417156	human	Homo sapiens
ERR561590	25417156	human	Homo sapiens
ERR561283	25417156	human	Homo sapiens
ERR560830	25417156	human	Homo sapiens
ERR560676	25417156	human	Homo sapiens
ERR560881	25417156	human	Homo sapiens
ERR561421	25417156	human	Homo sapiens
ERR561226	25417156	human	Homo sapiens
ERR560711	25417156	human	Homo sapiens
ERR561608	25417156	human	Homo sapiens
ERR561317	25417156	human	Homo sapiens
ERR560596	25417156	human	Homo sapiens
ERR561017	25417156	human	Homo sapiens
ERR561191	25417156	human	Homo sapiens
ERR561328	25417156	human	Homo sapiens
ERR560942	25417156	human	Homo sapiens
ERR560738	25417156	human	Homo sapiens
ERR561250	25417156	human	Homo sapiens
ERR561512	25417156	human	Homo sapiens
DYS.101.136	26179554	human	Homo sapiens
MMA.052.136	26179554	human	Homo sapiens
ELP.035.136	26179554	human	Homo sapiens
DYS.89.136	26179554	human	Homo sapiens
MMA.046.136	26179554	human	Homo sapiens
MMA.041.136	26179554	human	Homo sapiens
MMA.031.136	26179554	human	Homo sapiens
Dys.108A.136	26179554	human	Homo sapiens
MMA.023.136	26179554	human	Homo sapiens
MMA.038.136	26179554	human	Homo sapiens
DYS.143B.136	26179554	human	Homo sapiens
MMA.022.136	26179554	human	Homo sapiens
DYS.189A.136	26179554	human	Homo sapiens
MMA.008.136	26179554	human	Homo sapiens
MMA.039.136	26179554	human	Homo sapiens
MMA.027.136	26179554	human	Homo sapiens
BAM.1022.136	26179554	human	Homo sapiens
MMA.058.136	26179554	human	Homo sapiens
DYS.152A.136	26179554	human	Homo sapiens
DYS.136B.136	26179554	human	Homo sapiens
MMA.024.136	26179554	human	Homo sapiens
MMA.047.136	26179554	human	Homo sapiens
MMA.026.136	26179554	human	Homo sapiens
DYS.217A.136	26179554	human	Homo sapiens
DYS.154A.136	26179554	human	Homo sapiens
MMA.042.136	26179554	human	Homo sapiens
DYS.127A.136	26179554	human	Homo sapiens
BAM.1012.136	26179554	human	Homo sapiens
MMA.030.136	26179554	human	Homo sapiens
MMA.016.136	26179554	human	Homo sapiens
Dys.200A.136	26179554	human	Homo sapiens
SRR6463064	28179361	human	Homo sapiens
SRR6463361	28179361	human	Homo sapiens
SRR6463010	28179361	human	Homo sapiens
SRR6463209	28179361	human	Homo sapiens
SRR6463360	28179361	human	Homo sapiens
SRR6463327	28179361	human	Homo sapiens
SRR6463024	28179361	human	Homo sapiens
SRR6463242	28179361	human	Homo sapiens
SRR6463206	28179361	human	Homo sapiens
SRR6463257	28179361	human	Homo sapiens
SRR6463205	28179361	human	Homo sapiens
SRR6463363	28179361	human	Homo sapiens
SRR6463307	28179361	human	Homo sapiens
SRR6463021	28179361	human	Homo sapiens
SRR6463015	28179361	human	Homo sapiens
SRR6463119	28179361	human	Homo sapiens
SRR6463060	28179361	human	Homo sapiens
SRR6463062	28179361	human	Homo sapiens
SRR6463126	28179361	human	Homo sapiens
SRR6463016	28179361	human	Homo sapiens
SRR6463169	28179361	human	Homo sapiens
SRR6463238	28179361	human	Homo sapiens
SRR6463011	28179361	human	Homo sapiens
SRR6463322	28179361	human	Homo sapiens
SRR6463172	28179361	human	Homo sapiens
SRR6463183	28179361	human	Homo sapiens
SRR6463014	28179361	human	Homo sapiens
SRR6463390	28179361	human	Homo sapiens
SRR6463325	28179361	human	Homo sapiens
SRR6463323	28179361	human	Homo sapiens
SRR6463236	28179361	human	Homo sapiens
SRR6463364	28179361	human	Homo sapiens
SRR6463358	28179361	human	Homo sapiens
SRR6463318	28179361	human	Homo sapiens
SRR6463203	28179361	human	Homo sapiens
SRR6463065	28179361	human	Homo sapiens
SRR6463026	28179361	human	Homo sapiens
SRR6463210	28179361	human	Homo sapiens
SRR6463316	28179361	human	Homo sapiens
SRR6463317	28179361	human	Homo sapiens
SRR6463009	28179361	human	Homo sapiens
SRR6463237	28179361	human	Homo sapiens
SRR6463168	28179361	human	Homo sapiens
SRR6463167	28179361	human	Homo sapiens
SRR6463012	28179361	human	Homo sapiens
1629.SubjectIBD538.fq	28191884	human	Homo sapiens
1629.SubjectIBD501.fq	28191884	human	Homo sapiens
1629.SubjectIBD496.fq	28191884	human	Homo sapiens
1629.SubjectIBD516.fq	28191884	human	Homo sapiens
1629.SubjectIBD640.fq	28191884	human	Homo sapiens
1629.SubjectIBD537.fq	28191884	human	Homo sapiens
1629.SubjectIBD513.fq	28191884	human	Homo sapiens
1629.SubjectIBD484.fq	28191884	human	Homo sapiens
1629.SubjectIBD528.fq	28191884	human	Homo sapiens
ERR1513715	28195358	human	Homo sapiens
ERR1513970	28195358	human	Homo sapiens
ERR1513776	28195358	human	Homo sapiens
ERR1513758	28195358	human	Homo sapiens
ERR1513679	28195358	human	Homo sapiens
ERR1513974	28195358	human	Homo sapiens
ERR1513989	28195358	human	Homo sapiens
ERR1513987	28195358	human	Homo sapiens
ERR1514006	28195358	human	Homo sapiens
ERR1513770	28195358	human	Homo sapiens
ERR1513737	28195358	human	Homo sapiens
ERR1513671	28195358	human	Homo sapiens
ERR1513991	28195358	human	Homo sapiens
ERR1513728	28195358	human	Homo sapiens
ERR1513750	28195358	human	Homo sapiens
ERR1514007	28195358	human	Homo sapiens
ERR1513730	28195358	human	Homo sapiens
ERR1513969	28195358	human	Homo sapiens
ERR1513768	28195358	human	Homo sapiens
ERR1513763	28195358	human	Homo sapiens
ERR1513722	28195358	human	Homo sapiens
ERR1513718	28195358	human	Homo sapiens
ERR1513733	28195358	human	Homo sapiens
ERR1513983	28195358	human	Homo sapiens
ERR1513967	28195358	human	Homo sapiens
ERR1513984	28195358	human	Homo sapiens
ERR1514011	28195358	human	Homo sapiens
ERR1513997	28195358	human	Homo sapiens
ERR1513680	28195358	human	Homo sapiens
ERR1513990	28195358	human	Homo sapiens
ERR1513740	28195358	human	Homo sapiens
ERR1513752	28195358	human	Homo sapiens
ERR1513672	28195358	human	Homo sapiens
ERR1513755	28195358	human	Homo sapiens
ERR1513675	28195358	human	Homo sapiens
ERR1513761	28195358	human	Homo sapiens
ERR1514015	28195358	human	Homo sapiens
ERR1513994	28195358	human	Homo sapiens
ERR1513998	28195358	human	Homo sapiens
ERR1513993	28195358	human	Homo sapiens
ERR1513988	28195358	human	Homo sapiens
ERR1513772	28195358	human	Homo sapiens
ERR1513734	28195358	human	Homo sapiens
ERR1513724	28195358	human	Homo sapiens
ERR1513716	28195358	human	Homo sapiens
ABP202S63	28429209	human	Homo sapiens
A186vS89	28429209	human	Homo sapiens
A629vS55	28429209	human	Homo sapiens
A464vS90	28429209	human	Homo sapiens
A1162S27	28429209	human	Homo sapiens
ABP203S72	28429209	human	Homo sapiens
A428S38	28429209	human	Homo sapiens
ABP201S18	28429209	human	Homo sapiens
A1673vS24	28429209	human	Homo sapiens
A1623S87	28429209	human	Homo sapiens
A698S50	28429209	human	Homo sapiens
A1526vS22	28429209	human	Homo sapiens
A1385vS33	28429209	human	Homo sapiens
A1531vS34	28429209	human	Homo sapiens
A699S62	28429209	human	Homo sapiens
A1675vS48	28429209	human	Homo sapiens
A1646vS12	28429209	human	Homo sapiens
A700S74	28429209	human	Homo sapiens
A1388S39	28429209	human	Homo sapiens
A1027S15	28429209	human	Homo sapiens
A668vS67	28429209	human	Homo sapiens
A461vS78	28429209	human	Homo sapiens
s.con16.3.2.fq	29404425	human	Homo sapiens
s.con9.3.2.fq	29404425	human	Homo sapiens
s.con14.2.2.fq	29404425	human	Homo sapiens
s.con26.1.2.fq	29404425	human	Homo sapiens
s.con12.1.2.fq	29404425	human	Homo sapiens
s.con18.3.2.fq	29404425	human	Homo sapiens
s.con11.2.2.fq	29404425	human	Homo sapiens
s.con17.3.2.fq	29404425	human	Homo sapiens
s.con20.3.2.fq	29404425	human	Homo sapiens
s.con13.1.2.fq	29404425	human	Homo sapiens
s.con10.2.2.fq	29404425	human	Homo sapiens
s.con15.3.2.fq	29404425	human	Homo sapiens
ERR1074322	29795809	human	Homo sapiens
ERR1842184	29795809	human	Homo sapiens
ERR1077315	29795809	human	Homo sapiens
ERR1678436	29795809	human	Homo sapiens
ERR1078081	29795809	human	Homo sapiens
ERR1250570	29795809	human	Homo sapiens
ERR1073759	29795809	human	Homo sapiens
ERR1459010	29795809	human	Homo sapiens
ERR1417633	29795809	human	Homo sapiens
ERR1678476	29795809	human	Homo sapiens
ERR1072785	29795809	human	Homo sapiens
ERR1090038	29795809	human	Homo sapiens
ERR1841615	29795809	human	Homo sapiens
ERR1459073	29795809	human	Homo sapiens
ERR1458737	29795809	human	Homo sapiens
ERR1842602	29795809	human	Homo sapiens
ERR1075664	29795809	human	Homo sapiens
ERR1077135	29795809	human	Homo sapiens
ERR1089800	29795809	human	Homo sapiens
ERR1073564	29795809	human	Homo sapiens
ERR1249875	29795809	human	Homo sapiens
ERR1073835	29795809	human	Homo sapiens
ERR1459072	29795809	human	Homo sapiens
ERR1551649	29795809	human	Homo sapiens
ERR1080282	29795809	human	Homo sapiens
ERR1842897	29795809	human	Homo sapiens
ERR1080020	29795809	human	Homo sapiens
ERR1072751	29795809	human	Homo sapiens
ERR1089688	29795809	human	Homo sapiens
ERR1072922	29795809	human	Homo sapiens
ERR1074748	29795809	human	Homo sapiens
ERR1597095	29795809	human	Homo sapiens
ERR1075733	29795809	human	Homo sapiens
ERR1842247	29795809	human	Homo sapiens
ERR1842497	29795809	human	Homo sapiens
ERR1249683	29795809	human	Homo sapiens
ERR1073945	29795809	human	Homo sapiens
ERR1077421	29795809	human	Homo sapiens
ERR1459166	29795809	human	Homo sapiens
ERR1074482	29795809	human	Homo sapiens
ERR1073779	29795809	human	Homo sapiens
ERR1459115	29795809	human	Homo sapiens
ERR1417595	29795809	human	Homo sapiens
ERR1551602	29795809	human	Homo sapiens
ERR1389750	29795809	human	Homo sapiens
ERR2056793	29795809	human	Homo sapiens
SRR8157764	31027508	human	Homo sapiens
SRR8157653	31027508	human	Homo sapiens
SRR8157749	31027508	human	Homo sapiens
SRR8157765	31027508	human	Homo sapiens
SRR8157767	31027508	human	Homo sapiens
SRR8157772	31027508	human	Homo sapiens
SRR8157769	31027508	human	Homo sapiens
SRR8157775	31027508	human	Homo sapiens
SRR8157656	31027508	human	Homo sapiens
SRR8157674	31027508	human	Homo sapiens
SRR8157677	31027508	human	Homo sapiens
SRR8157766	31027508	human	Homo sapiens
SRR8157768	31027508	human	Homo sapiens
SRR8157754	31027508	human	Homo sapiens
SRR8157861	31027508	human	Homo sapiens
SRR8157651	31027508	human	Homo sapiens
SRR8157836	31027508	human	Homo sapiens
SRR8157709	31027508	human	Homo sapiens
SRR8157697	31027508	human	Homo sapiens
SRR8157760	31027508	human	Homo sapiens
SRR8157731	31027508	human	Homo sapiens
SRR8157707	31027508	human	Homo sapiens
SRR8157776	31027508	human	Homo sapiens
SRR8157729	31027508	human	Homo sapiens
SRR8157779	31027508	human	Homo sapiens
SRR8157662	31027508	human	Homo sapiens
SRR8157690	31027508	human	Homo sapiens
SRR8157747	31027508	human	Homo sapiens
SRR8157654	31027508	human	Homo sapiens
SRR8157708	31027508	human	Homo sapiens
SRR8157770	31027508	human	Homo sapiens
SRR8157691	31027508	human	Homo sapiens
SRR8157773	31027508	human	Homo sapiens
SRR8157650	31027508	human	Homo sapiens
SRR8157689	31027508	human	Homo sapiens
SRR8157795	31027508	human	Homo sapiens
SRR8157736	31027508	human	Homo sapiens
SRR8157655	31027508	human	Homo sapiens
SRR8157732	31027508	human	Homo sapiens
SRR8157771	31027508	human	Homo sapiens
SRR8157730	31027508	human	Homo sapiens
SRR8157727	31027508	human	Homo sapiens
SRR8157663	31027508	human	Homo sapiens
SRR8157774	31027508	human	Homo sapiens
SRR8157835	31027508	human	Homo sapiens
10928.D13.d3.h20.51693	qiita_10928	human	Homo sapiens
10928.D13.dm1.h18.51684	qiita_10928	human	Homo sapiens
10928.D24.d6.hNone.51641	qiita_10928	human	Homo sapiens
10928.D13.d0.h8.51685	qiita_10928	human	Homo sapiens
10928.D13.d5.h11.51695	qiita_10928	human	Homo sapiens
10928.D13.d4.h7.51694	qiita_10928	human	Homo sapiens
10928.D13.dm1.h8.51683	qiita_10928	human	Homo sapiens
10928.D24.d4.hNone.51639	qiita_10928	human	Homo sapiens
10928.D13.d2.h9.51689	qiita_10928	human	Homo sapiens
10928.D24.d5.hNone.51640	qiita_10928	human	Homo sapiens
10928.D13.d18.h10.51697	qiita_10928	human	Homo sapiens
10928.D13.d1.h16.51688	qiita_10928	human	Homo sapiens
10928.D13.d2.h20.51690	qiita_10928	human	Homo sapiens
10928.D15.d12.hNoneA.51711	qiita_10928	human	Homo sapiens
10928.D13.d3.h8.51691	qiita_10928	human	Homo sapiens
10928.D13.d3.h16.51692	qiita_10928	human	Homo sapiens
10928.D15.dm1.h16.51710	qiita_10928	human	Homo sapiens
10928.D13.d1.h9.51687	qiita_10928	human	Homo sapiens
10928.D13.d0.h21.51686	qiita_10928	human	Homo sapiens
10928.D13.dm2.h7.51682	qiita_10928	human	Homo sapiens
10928.D13.d7.h10.51696	qiita_10928	human	Homo sapiens
DRR082462	PRJDB5398	pet	Canis familiaris
DRR082464	PRJDB5398	pet	Canis familiaris
DRR082465	PRJDB5398	pet	Canis familiaris
DRR082466	PRJDB5398	pet	Canis familiaris
DRR082468	PRJDB5398	pet	Canis familiaris
DRR082469	PRJDB5398	pet	Canis familiaris
DRR082473	PRJDB5398	pet	Canis familiaris
DRR082477	PRJDB5398	pet	Canis familiaris
DRR082478	PRJDB5398	pet	Canis familiaris
DRR082479	PRJDB5398	pet	Canis familiaris
DRR082480	PRJDB5398	pet	Canis familiaris
DRR082482	PRJDB5398	pet	Canis familiaris
DRR082483	PRJDB5398	pet	Canis familiaris
SRR5123852	PRJNA358232	pet	Canis familiaris
SRR5123858	PRJNA358232	pet	Canis familiaris
SRR5123870	PRJNA358232	pet	Canis familiaris
SRR5123871	PRJNA358232	pet	Canis familiaris
SRR5123876	PRJNA358232	pet	Canis familiaris
SRR5123882	PRJNA358232	pet	Canis familiaris
SRR5123887	PRJNA358232	pet	Canis familiaris
SRR5123891	PRJNA358232	pet	Canis familiaris
SRR5123894	PRJNA358232	pet	Canis familiaris
SRR5123898	PRJNA358232	pet	Canis familiaris
SRR5123902	PRJNA358232	pet	Canis familiaris
SRR5123908	PRJNA358232	pet	Canis familiaris
SRR5123915	PRJNA358232	pet	Canis familiaris
SRR5123923	PRJNA358232	pet	Canis familiaris
SRR5123924	PRJNA358232	pet	Canis familiaris
SRR5123928	PRJNA358232	pet	Canis familiaris
SRR5123931	PRJNA358232	pet	Canis familiaris
SRR5123933	PRJNA358232	pet	Canis familiaris
SRR5123939	PRJNA358232	pet	Canis familiaris
SRR5123940	PRJNA358232	pet	Canis familiaris
SRR5123941	PRJNA358232	pet	Canis familiaris
SRR5123950	PRJNA358232	pet	Canis familiaris
SRR5123951	PRJNA358232	pet	Canis familiaris
SRR5123952	PRJNA358232	pet	Canis familiaris
SRR5123953	PRJNA358232	pet	Canis familiaris
SRR5123954	PRJNA358232	pet	Canis familiaris
SRR5123956	PRJNA358232	pet	Canis familiaris
SRR5123960	PRJNA358232	pet	Canis familiaris
SRR5123963	PRJNA358232	pet	Canis familiaris
SRR5123964	PRJNA358232	pet	Canis familiaris
SRR5754082	PRJNA391562	pet	Canis familiaris
SRR5754083	PRJNA391562	pet	Canis familiaris
SRR5754084	PRJNA391562	pet	Canis familiaris
SRR5754085	PRJNA391562	pet	Canis familiaris
SRR5754086	PRJNA391562	pet	Canis familiaris
SRR5754087	PRJNA391562	pet	Canis familiaris
SRR5754088	PRJNA391562	pet	Canis familiaris
SRR5754089	PRJNA391562	pet	Canis familiaris
SRR5754090	PRJNA391562	pet	Canis familiaris
SRR5754102	PRJNA391562	pet	Canis familiaris
SRR5754103	PRJNA391562	pet	Canis familiaris
SRR5754104	PRJNA391562	pet	Canis familiaris
SRR5754105	PRJNA391562	pet	Canis familiaris
SRR5754106	PRJNA391562	pet	Canis familiaris
SRR5754107	PRJNA391562	pet	Canis familiaris
SRR5754108	PRJNA391562	pet	Canis familiaris
SRR5754109	PRJNA391562	pet	Canis familiaris
SRR5754111	PRJNA391562	pet	Canis familiaris
SRR5754112	PRJNA391562	pet	Canis familiaris
SRR5754127	PRJNA391562	pet	Canis familiaris
SRR5754128	PRJNA391562	pet	Canis familiaris
SRR5754129	PRJNA391562	pet	Canis familiaris
SRR5754130	PRJNA391562	pet	Canis familiaris
SRR7769063	PRJNA488105	pet	Canis familiaris
SRR7769064	PRJNA488105	pet	Canis familiaris
SRR7769069	PRJNA488105	pet	Canis familiaris
SRR7769071	PRJNA488105	pet	Canis familiaris
SRR7769080	PRJNA488105	pet	Canis familiaris
SRR7769082	PRJNA488105	pet	Canis familiaris
SRR7769087	PRJNA488105	pet	Canis familiaris
SRR7769093	PRJNA488105	pet	Canis familiaris
SRR7769095	PRJNA488105	pet	Canis familiaris
SRR7769108	PRJNA488105	pet	Canis familiaris
SRR7769109	PRJNA488105	pet	Canis familiaris
SRR7769111	PRJNA488105	pet	Canis familiaris
SRR7769113	PRJNA488105	pet	Canis familiaris
SRR7769114	PRJNA488105	pet	Canis familiaris
SRR7769121	PRJNA488105	pet	Canis familiaris
SRR7769123	PRJNA488105	pet	Canis familiaris
SRR7769143	PRJNA488105	pet	Canis familiaris
SRR7769151	PRJNA488105	pet	Canis familiaris
SRR7769155	PRJNA488105	pet	Canis familiaris
SRR7769167	PRJNA488105	pet	Canis familiaris
SRR7769186	PRJNA488105	pet	Canis familiaris
SRR7769208	PRJNA488105	pet	Canis familiaris
SRR7769232	PRJNA488105	pet	Canis familiaris
SRR7769234	PRJNA488105	pet	Canis familiaris
SRR7769238	PRJNA488105	pet	Canis familiaris
SRR7769243	PRJNA488105	pet	Canis familiaris
SRR7769261	PRJNA488105	pet	Canis familiaris
SRR7769262	PRJNA488105	pet	Canis familiaris
SRR7769263	PRJNA488105	pet	Canis familiaris
SRR7769266	PRJNA488105	pet	Canis familiaris
SRR7769286	PRJNA488105	pet	Canis familiaris
SRR7769293	PRJNA488105	pet	Canis familiaris
SRR7769295	PRJNA488105	pet	Canis familiaris
SRR7769305	PRJNA488105	pet	Canis familiaris
SRR7899959	PRJNA492898	pet	Canis familiaris
SRR7899961	PRJNA492898	pet	Canis familiaris
SRR7899967	PRJNA492898	pet	Canis familiaris
SRR7899974	PRJNA492898	pet	Canis familiaris
SRR7899986	PRJNA492898	pet	Canis familiaris
SRR7899988	PRJNA492898	pet	Canis familiaris
SRR7955760	PRJNA493249	pet	Canis familiaris
SRR7955761	PRJNA493249	pet	Canis familiaris
SRR7955765	PRJNA493249	pet	Canis familiaris
SRR7955772	PRJNA493249	pet	Canis familiaris
SRR7955778	PRJNA493249	pet	Canis familiaris
SRR7955783	PRJNA493249	pet	Canis familiaris
SRR7955788	PRJNA493249	pet	Canis familiaris
SRR7955795	PRJNA493249	pet	Canis familiaris
SRR7955796	PRJNA493249	pet	Canis familiaris
SRR7955803	PRJNA493249	pet	Canis familiaris
SRR7955808	PRJNA493249	pet	Canis familiaris
SRR7955813	PRJNA493249	pet	Canis familiaris
SRR7955814	PRJNA493249	pet	Canis familiaris
SRR7955820	PRJNA493249	pet	Canis familiaris
SRR7955827	PRJNA493249	pet	Canis familiaris
SRR7955832	PRJNA493249	pet	Canis familiaris
SRR7955835	PRJNA493249	pet	Canis familiaris
SRR7955844	PRJNA493249	pet	Canis familiaris
SRR7955847	PRJNA493249	pet	Canis familiaris
SRR8668069	PRJNA525542	pet	Canis familiaris
SRR8668072	PRJNA525542	pet	Canis familiaris
SRR8668076	PRJNA525542	pet	Canis familiaris
SRR8668081	PRJNA525542	pet	Canis familiaris
SRR8668084	PRJNA525542	pet	Canis familiaris
SRR8668085	PRJNA525542	pet	Canis familiaris
SRR8668088	PRJNA525542	pet	Canis familiaris
SRR8668090	PRJNA525542	pet	Canis familiaris
SRR8668095	PRJNA525542	pet	Canis familiaris
SRR8668098	PRJNA525542	pet	Canis familiaris
SRR8668099	PRJNA525542	pet	Canis familiaris
SRR8668104	PRJNA525542	pet	Canis familiaris
SRR8668110	PRJNA525542	pet	Canis familiaris
SRR8668112	PRJNA525542	pet	Canis familiaris
SRR8668113	PRJNA525542	pet	Canis familiaris
SRR8668115	PRJNA525542	pet	Canis familiaris
SRR8668118	PRJNA525542	pet	Canis familiaris
SRR8668119	PRJNA525542	pet	Canis familiaris
SRR8668124	PRJNA525542	pet	Canis familiaris
SRR8668127	PRJNA525542	pet	Canis familiaris
SRR8668130	PRJNA525542	pet	Canis familiaris
SRR8668133	PRJNA525542	pet	Canis familiaris
SRR8668135	PRJNA525542	pet	Canis familiaris
SRR8668139	PRJNA525542	pet	Canis familiaris
SRR8668142	PRJNA525542	pet	Canis familiaris
SRR8668145	PRJNA525542	pet	Canis familiaris
SRR8668152	PRJNA525542	pet	Canis familiaris
SRR8668154	PRJNA525542	pet	Canis familiaris
SRR8668155	PRJNA525542	pet	Canis familiaris
SRR8668160	PRJNA525542	pet	Canis familiaris
SRR8668161	PRJNA525542	pet	Canis familiaris
SRR8668164	PRJNA525542	pet	Canis familiaris
SRR1425303	PRJNA248757	pet	Felis catus
SRR1425304	PRJNA248757	pet	Felis catus
SRR1425305	PRJNA248757	pet	Felis catus
SRR1425306	PRJNA248757	pet	Felis catus
SRR1425307	PRJNA248757	pet	Felis catus
SRR1425308	PRJNA248757	pet	Felis catus
SRR1425309	PRJNA248757	pet	Felis catus
SRR1425310	PRJNA248757	pet	Felis catus
SRR1425311	PRJNA248757	pet	Felis catus
SRR1425312	PRJNA248757	pet	Felis catus
SRR1425313	PRJNA248757	pet	Felis catus
SRR1425314	PRJNA248757	pet	Felis catus
SRR1425315	PRJNA248757	pet	Felis catus
SRR1425316	PRJNA248757	pet	Felis catus
SRR1425317	PRJNA248757	pet	Felis catus
SRR1425318	PRJNA248757	pet	Felis catus
SRR1425319	PRJNA248757	pet	Felis catus
SRR1425320	PRJNA248757	pet	Felis catus
SRR1425321	PRJNA248757	pet	Felis catus
SRR1425322	PRJNA248757	pet	Felis catus
SRR1425323	PRJNA248757	pet	Felis catus
SRR1425324	PRJNA248757	pet	Felis catus
SRR1425325	PRJNA248757	pet	Felis catus
SRR1425326	PRJNA248757	pet	Felis catus
SRR1425327	PRJNA248757	pet	Felis catus
SRR1425328	PRJNA248757	pet	Felis catus
SRR1425329	PRJNA248757	pet	Felis catus
SRR1425330	PRJNA248757	pet	Felis catus
SRR1425331	PRJNA248757	pet	Felis catus
SRR1425332	PRJNA248757	pet	Felis catus
SRR4164130	PRJNA338653	pet	Felis catus
SRR4164131	PRJNA338653	pet	Felis catus
SRR4164142	PRJNA338653	pet	Felis catus
SRR4164148	PRJNA338653	pet	Felis catus
SRR4164149	PRJNA338653	pet	Felis catus
SRR4164150	PRJNA338653	pet	Felis catus
SRR4164151	PRJNA338653	pet	Felis catus
SRR4164152	PRJNA338653	pet	Felis catus
SRR4164153	PRJNA338653	pet	Felis catus
SRR4164154	PRJNA338653	pet	Felis catus
SRR4164155	PRJNA338653	pet	Felis catus
SRR4164156	PRJNA338653	pet	Felis catus
SRR4164157	PRJNA338653	pet	Felis catus
SRR4164158	PRJNA338653	pet	Felis catus
SRR4164164	PRJNA338653	pet	Felis catus
SRR4164175	PRJNA338653	pet	Felis catus
SRR4164177	PRJNA338653	pet	Felis catus
SRR4164179	PRJNA338653	pet	Felis catus
SRR4164180	PRJNA338653	pet	Felis catus
SRR4449188	PRJNA349988	pet	Felis catus
SRR4449189	PRJNA349988	pet	Felis catus
SRR4449191	PRJNA349988	pet	Felis catus
SRR4449193	PRJNA349988	pet	Felis catus
SRR4449195	PRJNA349988	pet	Felis catus
SRR4449196	PRJNA349988	pet	Felis catus
SRR4449198	PRJNA349988	pet	Felis catus
SRR4449199	PRJNA349988	pet	Felis catus
SRR4449201	PRJNA349988	pet	Felis catus
SRR4449202	PRJNA349988	pet	Felis catus
SRR4449212	PRJNA349988	pet	Felis catus
SRR4449213	PRJNA349988	pet	Felis catus
SRR4449215	PRJNA349988	pet	Felis catus
SRR4449216	PRJNA349988	pet	Felis catus
SRR4449218	PRJNA349988	pet	Felis catus
SRR4449219	PRJNA349988	pet	Felis catus
SRR4449220	PRJNA349988	pet	Felis catus
SRR4449221	PRJNA349988	pet	Felis catus
SRR4449222	PRJNA349988	pet	Felis catus
SRR4449223	PRJNA349988	pet	Felis catus
SRR4449224	PRJNA349988	pet	Felis catus
SRR4449226	PRJNA349988	pet	Felis catus
SRR4449227	PRJNA349988	pet	Felis catus
SRR4449228	PRJNA349988	pet	Felis catus
SRR4449230	PRJNA349988	pet	Felis catus
SRR4449231	PRJNA349988	pet	Felis catus
SRR4449232	PRJNA349988	pet	Felis catus
SRR4449233	PRJNA349988	pet	Felis catus
SRR4449234	PRJNA349988	pet	Felis catus
SRR4449235	PRJNA349988	pet	Felis catus
SRR4449236	PRJNA349988	pet	Felis catus
SRR4449237	PRJNA349988	pet	Felis catus
SRR4449238	PRJNA349988	pet	Felis catus
SRR4449239	PRJNA349988	pet	Felis catus
SRR4449246	PRJNA349988	pet	Felis catus
SRR4449247	PRJNA349988	pet	Felis catus
SRR4449248	PRJNA349988	pet	Felis catus
SRR4449249	PRJNA349988	pet	Felis catus
SRR4449251	PRJNA349988	pet	Felis catus
SRR4449253	PRJNA349988	pet	Felis catus
SRR4449254	PRJNA349988	pet	Felis catus
SRR4449255	PRJNA349988	pet	Felis catus
SRR4449257	PRJNA349988	pet	Felis catus
SRR4449260	PRJNA349988	pet	Felis catus
SRR5001864	PRJNA350163	pet	Felis catus
SRR5001866	PRJNA350163	pet	Felis catus
SRR5001870	PRJNA350163	pet	Felis catus
SRR5001871	PRJNA350163	pet	Felis catus
SRR5001897	PRJNA350163	pet	Felis catus
SRR5001898	PRJNA350163	pet	Felis catus
SRR8172723	PRJNA504021	pet	Felis catus
SRR8172724	PRJNA504021	pet	Felis catus
SRR8172725	PRJNA504021	pet	Felis catus
SRR8172726	PRJNA504021	pet	Felis catus
SRR8172727	PRJNA504021	pet	Felis catus
SRR8172728	PRJNA504021	pet	Felis catus
SRR8172729	PRJNA504021	pet	Felis catus
SRR8172730	PRJNA504021	pet	Felis catus
SRR8172731	PRJNA504021	pet	Felis catus
SRR8172732	PRJNA504021	pet	Felis catus
SRR8172733	PRJNA504021	pet	Felis catus
SRR8172734	PRJNA504021	pet	Felis catus
SRR8172735	PRJNA504021	pet	Felis catus
SRR8172736	PRJNA504021	pet	Felis catus
SRR8172737	PRJNA504021	pet	Felis catus
SRR8172738	PRJNA504021	pet	Felis catus
SRR8172739	PRJNA504021	pet	Felis catus
SRR8172740	PRJNA504021	pet	Felis catus
SRR8172741	PRJNA504021	pet	Felis catus
SRR8172742	PRJNA504021	pet	Felis catus
SRR8172743	PRJNA504021	pet	Felis catus
SRR8172744	PRJNA504021	pet	Felis catus
SRR8172745	PRJNA504021	pet	Felis catus
SRR8172746	PRJNA504021	pet	Felis catus
SRR8172747	PRJNA504021	pet	Felis catus
SRR8172748	PRJNA504021	pet	Felis catus
SRR8172749	PRJNA504021	pet	Felis catus
SRR8172750	PRJNA504021	pet	Felis catus
SRR8172751	PRJNA504021	pet	Felis catus
SRR8172752	PRJNA504021	pet	Felis catus
SRR8172753	PRJNA504021	pet	Felis catus
SRR8172754	PRJNA504021	pet	Felis catus
SRR8172755	PRJNA504021	pet	Felis catus
SRR8172756	PRJNA504021	pet	Felis catus
SRR8172757	PRJNA504021	pet	Felis catus
SRR8172758	PRJNA504021	pet	Felis catus
SRR8172759	PRJNA504021	pet	Felis catus
SRR8172760	PRJNA504021	pet	Felis catus
SRR8172761	PRJNA504021	pet	Felis catus
SRR8172762	PRJNA504021	pet	Felis catus
SRR8172763	PRJNA504021	pet	Felis catus
SRR8172764	PRJNA504021	pet	Felis catus
SRR8172765	PRJNA504021	pet	Felis catus
SRR8172766	PRJNA504021	pet	Felis catus
SRR8172767	PRJNA504021	pet	Felis catus
SRR8172768	PRJNA504021	pet	Felis catus
SRR8172769	PRJNA504021	pet	Felis catus
SRR8172770	PRJNA504021	pet	Felis catus
SRR8172771	PRJNA504021	pet	Felis catus
SRR8172772	PRJNA504021	pet	Felis catus
SRR8172773	PRJNA504021	pet	Felis catus
SRR8172774	PRJNA504021	pet	Felis catus
SRR8172775	PRJNA504021	pet	Felis catus
SRR8172776	PRJNA504021	pet	Felis catus
SRR8172777	PRJNA504021	pet	Felis catus
SRR8172778	PRJNA504021	pet	Felis catus
SRR8172779	PRJNA504021	pet	Felis catus
SRR8172780	PRJNA504021	pet	Felis catus
SRR8172781	PRJNA504021	pet	Felis catus
SRR8172782	PRJNA504021	pet	Felis catus
SRR8172783	PRJNA504021	pet	Felis catus
SRR8172784	PRJNA504021	pet	Felis catus
SRR8172785	PRJNA504021	pet	Felis catus
SRR8172786	PRJNA504021	pet	Felis catus
SRR8172787	PRJNA504021	pet	Felis catus
