# Supplementary material for: Pet-Human Gut Microbiome Host Classifier Using Data from Different Studies
Source: Microorganisms. 2020 Oct 15;8(10):1591. doi: 10.3390/microorganisms8101591 (PMC7602744; doi:10.3390/microorganisms8101591)
Supplement: Supplementary file 1 [file microorganisms-08-01591-s001.zip › supplements/TableS5.xlsx]

## Sheet: catsNdogs_SupplementaryTable5.t
Model name	human					pet
	Homo sapiens					Canis familiaris				Felis catus		cat+dog
	PRJNA385551	PRJNA493726	PRJNA493726_HC	PRJNA493726_RA	PRJNA493726_SLE	PMID32078625_dog	PRJNA401442	PRJNA589580	PRJNA592436	PMID32078625_cat	PRJNA470724	PMID32078625
Genus_ALL	1	0.959	1	1	0.919	0.984	1	1	1	0.87	1	0.962
Genus_ALL_CLR	1	0.919	1	1	0.838	0.99	1	1	1	0.957	1	0.983
Genus_MW-FDR	1	0.932	1	1	0.865	0.995	1	1	1	0.935	0.973	0.983
Genus_MW-FDR_CLR	1	0.905	1	0.944	0.838	0.995	1	1	1	0.913	0.946	0.979
Genus_MW-Holm	0.993	0.824	1	0.889	0.703	0.995	1	1	1	1	1	0.996
Genus_MW-Holm_CLR	0.993	0.797	0.842	0.889	0.73	0.984	1	1	1	0.978	1	0.983
