# Supplementary material for: Pet-Human Gut Microbiome Host Classifier Using Data from Different Studies
Source: Microorganisms. 2020 Oct 15;8(10):1591. doi: 10.3390/microorganisms8101591 (PMC7602744; doi:10.3390/microorganisms8101591)
Supplement: Supplementary file 1 [file microorganisms-08-01591-s001.zip › supplements/TableS4.xlsx]

## Sheet: catsNdogs_SupplementaryTable4.t
	Model features				Random forest parameters				Cross validation test					OOB results
Model name	Taxonomic level	Features	Features #	CLR	max_depth	max_features	min_samples_split	n_estimators	accuracy_cv	precision_cv	recall_cv	f1_cv	auc_cv	oob_accuracy	oob_f1_score	oob_precision	oob_recall
Family_ALL_CLR	Family	all	56	True	8	5	2	100	0.979 ± 0.006	0.979 ± 0.004	0.979 ± 0.014	0.979 ± 0.007	0.999 ± 0.000	0.981 ± 0.004	0.980 ± 0.004	0.987 ± 0.004	0.974 ± 0.006
Family_ALL	Family	all	56	False	9	4	2	100	0.984 ± 0.006	0.985 ± 0.005	0.983 ± 0.013	0.984 ± 0.006	0.999 ± 0.000	0.983 ± 0.004	0.983 ± 0.004	0.989 ± 0.004	0.977 ± 0.006
Family_MW-FDR_CLR	Family	best_fdr	14	True	5	1	7	100	0.960 ± 0.006	0.970 ± 0.013	0.951 ± 0.013	0.960 ± 0.006	0.996 ± 0.002	0.966 ± 0.004	0.966 ± 0.004	0.976 ± 0.005	0.955 ± 0.006
Family_MW-FDR	Family	best_fdr	14	False	4	2	4	100	0.968 ± 0.009	0.985 ± 0.007	0.951 ± 0.022	0.967 ± 0.010	0.996 ± 0.002	0.970 ± 0.003	0.970 ± 0.003	0.986 ± 0.004	0.955 ± 0.005
Family_MW-Holm_CLR	Family	best_holm	6	True	8	3	2	100	0.942 ± 0.011	0.940 ± 0.011	0.943 ± 0.012	0.942 ± 0.011	0.981 ± 0.006	0.954 ± 0.003	0.954 ± 0.003	0.957 ± 0.004	0.951 ± 0.004
Family_MW-Holm	Family	best_holm	6	False	11	1	2	100	0.950 ± 0.011	0.943 ± 0.012	0.958 ± 0.016	0.950 ± 0.011	0.982 ± 0.006	0.953 ± 0.004	0.953 ± 0.003	0.951 ± 0.006	0.955 ± 0.004
Genus_ALL_CLR	Genus	all	139	True	5	12	7	100	0.992 ± 0.005	1.000 ± 0.000	0.985 ± 0.010	0.992 ± 0.005	1.000 ± 0.000	0.990 ± 0.002	0.990 ± 0.002	0.999 ± 0.001	0.981 ± 0.003
Genus_ALL	Genus	all	139	False	8	10	7	100	0.992 ± 0.005	1.000 ± 0.000	0.985 ± 0.010	0.992 ± 0.005	1.000 ± 0.000	0.992 ± 0.002	0.992 ± 0.002	0.999 ± 0.002	0.985 ± 0.003
Genus_MW-FDR_CLR	Genus	best_fdr	32	True	7	1	5	100	0.990 ± 0.006	1.000 ± 0.000	0.979 ± 0.011	0.989 ± 0.006	0.999 ± 0.002	0.986 ± 0.002	0.985 ± 0.002	0.997 ± 0.003	0.974 ± 0.004
Genus_MW-FDR	Genus	best_fdr	32	False	12	1	5	100	0.989 ± 0.006	0.996 ± 0.005	0.981 ± 0.010	0.989 ± 0.006	0.999 ± 0.001	0.989 ± 0.002	0.989 ± 0.002	0.998 ± 0.003	0.979 ± 0.003
Genus_MW-Holm_CLR	Genus	best_holm	12	True	5	2	2	100	0.974 ± 0.005	0.977 ± 0.007	0.970 ± 0.011	0.973 ± 0.005	0.995 ± 0.001	0.972 ± 0.003	0.972 ± 0.003	0.982 ± 0.004	0.963 ± 0.004
Genus_MW-Holm	Genus	best_holm	12	False	6	2	3	100	0.965 ± 0.008	0.975 ± 0.004	0.955 ± 0.018	0.965 ± 0.008	0.989 ± 0.004	0.967 ± 0.003	0.967 ± 0.003	0.981 ± 0.004	0.953 ± 0.005
